# Supplementary material for: Comparison of pregnancy outcomes between 4th day morula and 5th day blastocyst after embryo transfer: a retrospective cohort study
Source: BMC Pregnancy Childbirth. 2024 Jul 3;24:458. doi: 10.1186/s12884-024-06597-7 (PMC11223283; doi:10.1186/s12884-024-06597-7)
Supplement: Supplementary file 1 — Supplementary Material 1. [file 12884_2024_6597_MOESM1_ESM.xlsx]

## Sheet: Sheet1
Exclusion: Adenomyosis, uterine fibroids, compression of the uterine cavity, severe adhesions, uterine malformations, and poor pregnancy
Infertility factors： 1. Tubal infertility 2. PCOS or PCO 3. Endometriosis 4. Low ovarian reserve function 5. Male factors 6. Unknown factors
Date	Infertility factors	ID	Age	1 Primary infertility/2 Secondary infertility	Infertility years	BMI	AMH	LH	E2	FSH	LH2	E22	P2	Endometrium	LH3	E23	P3	1IVF/2ICSI	NO. of retrieved oocytes	NO. of fertilized oocytes	Normal fertilization	NO. of D3 embryos	NO. of quality D3 embryos	Quality embryo	Transplant D3/4/5	Transplant quantity	Embryo quality	yes1/no0	gestational sac	fetal heart	abortion	Abortion gestational age/week	Abortion gestational age/additional days	Single/twin	Fetal gestational age/week	Fetal gestational age/additional days	1 natural delivery/2 cesarean section	Gender Male 1/Female 2	weight1	weight2	日期	ID	日期&ID	ohss
2017-09-05	2+5	22809	30	1	5	21.48					0.57	12	0.57	10.9	0.65	1481	0.7	1	14	12	0.857143	12	11	0.916667	4	1	1	0	0	0											42983	22809	4298322809	0
2017-09-06	1+2+5	15011	34	1	5	23.42		5.24	48	6.28	0.07	17	0.29	7.4	0.07	542	0.21	2	10	7	0.7	8	7	0.875	4	2	1	0													42984	15011	4298415011	0
2017-09-07	3+5	23203	34	1	1	20.03		3.11	64	6.37	0.19	49		11	0.72	1956	0.87	1+2	12	8	0.666667	8	8	1	4	2	1	0													42985	23203	4298523203	0
2017-09-11	2+5	21099	27	1	3	23.63		7.75	40	7.75	0.17	12	0.34	8.7	0.07	781	0.25	1	20	20	1	20	15	0.75	4	1	1	0													42989	21099	4298921099	0
2017-09-11	1+5	9499	35	2	1	22.91		1.45	23	5.59	0.26	23	0.21	13	0.63	1397	0.42	1	6	6	1	6	5	0.833333	4	2	1	1	2	2				1	33	4	1	1	3050		42989	9499	429899499	0
2017-09-11	1+5	23283	25	1	4	21.61								7.9	0.33	261	0.21	2	15	12	0.8	14	12	0.857143	4	1	1	1	1	0	1	7	2								42989	23283	4298923283	0
2017-09-13	1+5	23305	30.2	1	3	20.3954		5.27	79.1	4.4	0.07	12	0.44	8.8	0.28	2015	0.38	2	15	13	0.866667	13	12	0.923077	4	1	1	1	1	1				1	39	4	1	2	3200		42991	23305	4299123305	0
2017-09-15	3	23361	26.6	1	4	16.6525	0.92	1.54	64	5.46	0.64	22	0.4	13	0.76	1277	0.57	1	9	6	0.666667	6	5	0.833333	4	2	1	1	2	2				2	33	5	2	2	2050	1850	42993	23361	4299323361	0
2017-09-16	3+5	18837	32.1	2	3	20.5693		4.01	34.5	10.79	0.59	12	0.23	9.8	0.51	2241	1.19	1	9	5	0.555556	5	5	1	4	2	2	0													42994	18837	4299418837	0
2017-09-18	5	23377	40.4	2	1	19.5312	6.07	3.64	70.8	8.12	0.16	35	0.61	9.2	0.76	2106	0.68	1	18	13	0.722222	13	8	0.615385	4	2	1	1	2	1				1	39	3	2	2	2350		42996	23377	4299623377	0
2017-09-19	6	14210	38.2	2	5	21.6441		1.04	48.7	3.75	0.15	35	0.21	6.1	0.67	2037	0.44	1	12	10	0.833333	10	6	0.6	4	2	1	0													42997	14210	4299714210	0
2017-09-20	1+5	23432	31	1	3	24.46	7.05	11.41	47.7	6.82				10	1.03	2209	0.21	2	7	6	0.857143	5	5	1	4	2	1	1	2	2				2	31	1	2	2+2	1600	1400	42998	23432	4299823432	0
2017-09-21	1+5	22449	29	2	3	18.83	1.73	3.37	40.5	6.18	0.4	16	0.69	9.8	0.58	2567	0.85	1	9	9	1	9	7	0.777778	4	2	1	1	2	2				2	38	1	2	1+2	2550	2550	42999	22449	4299922449	0
2017-09-25	1+5	23493	27	1	2	18.51		3.05	64.4		0.2	22	0.41	8.1	0.59	3460	0.75	1	17	14	0.823529	15	15	1	4	1	1	0													43003	23493	4300323493	0
2017-09-26	1+5	23514	33	2	1	16.77		5.98	54.1	5.63	0.24	26	0	8.9	0.25	3849	0.86	2	18	14	0.777778	17	12	0.705882	4	1	2	1	1	1				1	39	3	2	2	2650		43004	23514	4300423514	0
2017-09-29	1+5	23578	34.5	2	5	22.2063	15.61	4.79	51	7.18	0.19	12	0.21	7	0.08	365	0.57	1	9	7	0.777778	7	7	1	4	2	1	0													43007	23578	4300723578	0
2017-10-04	1	20844	36	2	1	18.75					0.24	12	0.21	10.4	0.81	3996	0.61	1	20	11	0.55	10	3	0.3	4	2	1	0													43012	20844	4301220844	0
2017-10-04	5	23637	31	2	6	21.37		3.47	56	8.06	0.49	23	0.21	15.4	0.53	1591	0.21	1	11	9	0.818182	9	8	0.888889	4	1	1	1	1	1				1	38	1	1	1	3000		43012	23637	4301223637	0
2017-10-09	1+5	23683	28	1	2	18.67					0.29	28	0	7.1	0.69	2832	0.54	1	16	16	1	15	10	0.666667	4	2	1	0													43017	23683	4301723683	Ⅱ
2017-10-09	1+5	23691	32	2	2	23.73					0.31	14	0.58	8.7	0.54	1941	1.42	1	10	9	0.9	9	8	0.888889	4	2	1	1	2	2				2	36	4	2	1+1	2250	2100	43017	23691	4301723691	0
2017-10-13	3+5	23762	34	1	1	19.72		9.4	37.4	10.42	0.38	12	0.21	9.4	0.4	3740	0.51	1	19	7	0.368421	11	5	0.454545	4	2	1	0													43021	23762	4302123762	0
2017-10-16	5	22692	31	1	4	22.03					0.63	37	0.25	11.2	1.26	4469	0.57	1	12	8	0.666667	8	7	0.875	4	2	1	1	2	1				1	39	6	1	1	2880		43024	22692	4302422692	0
2017-10-17	5	19800	26	1	1	19.05					0.64	14	0.67	11.6	1.46	1393	0.81	1	9	9	1	9	9	1	4	2	1	1	2	2				2	37	0	2	1+1	2550	2700	43025	19800	4302519800	0
2017-10-18	5	23247	28	1	1	19.07					0.44	12	0.42	9.9	0.55	5461	1.43	1	18	14	0.777778	11	10	0.909091	4	1	1	1	1	1				1	37	1	2	2	2800		43026	23247	4302623247	0
2017-10-19	5	23588	28	1	2	19.23					1.47	40	0.73	10.7	1.52	5159	1.54	1	17	11	0.647059	13	7	0.538462	4	2	1	1	1	1				1	39	6	1	2	3400		43027	23588	4302723588	0
2017-10-26	5	21960	29	1	4	18.52					0.96	30	0.51	14.3	2.74	2175	1	1	12	11	0.916667	12	12	1	4	2	1	1	2	2				2	36	2	2	1+2	2420	2040	43034	21960	4303421960	0
2017-10-30	1+2+5	24014	30	2	3	23.05		13.05	57.2	4.37	0.27	19	0.64	10.2	0	420	2.26	1	9	4	0.444444	4	3	0.75	4	2	1	1	1	1				1	39	1	2	2	3450		43038	24014	4303824014	0
2017-10-30	1+4+5	24032	32	1	4	19.98		5.44	48	12.15	0.9	20	0.59	10.3	1.78	1620	1.49	1	8	7	0.875	7	4	0.571429	4	2	1	0													43038	24032	4303824032	0
2017-11-06	5	24112	27	1	1	17.71					0.63	21	0.7	12	0.68	3120	1.17	2	8	3	0.375	4	3	0.75	4	1	1	1	1	1				1	41	0	1	2	3220		43045	24112	4304524112	0
2017-11-06	5	22758	28	2	1	19.92					0.23	12	0	13.5	0.39	1667	0.78	1	14	7	0.5	10	5	0.5	4	2	1	0													43045	22758	4304522758	0
2017-11-07	1+5	24161	36	2	2	25.64		3.69	27.8	7.69	0.21	12	0.21	19	0.6	1947	0.21	2	26	8	0.307692	8	5	0.625	4	2	2	1	1	1				1	37	3	1	2	2950		43046	24161	4304624161	0
2017-11-08	1+5	24179	26	1	1	17.31		5.23	27	7.63	0.34	12	0.86	10.1	0.36	1091	0.3	1	12	8	0.666667	8	6	0.75	4	2	1	0													43047	24179	4304724179	0
2017-11-11	2+5	24216	25	1	2	21.48		5.07	35	4.25	0.41	12	0.74	12.6	0.37	842	0.46	2	10	9	0.9	9	9	1	4	2	1	0													43050	24216	4305024216	0
2017-11-15	1+3	13222	40.5	2	1	19.563		3.51	48	13.99				8.4	0.21	1849	0.21	1	8	7	0.875	7	7	1	4	2	1	1	1	1	1	7	2								43054	13222	4305413222	0
2017-11-15	3+5	24257	36.4	2	4	23.0112		0.41	27.6	8.67				12.1	0.99	2429	0.6	1	12	8	0.666667	8	6	0.75	4	1	1	1	1	1				1	39	1	2	2	3400		43054	24257	4305424257	0
2017-11-16	1+5	22364	32.9	2	1	20.8209		4.94	26.5	8.24				8.8	0.53	734	0.5	1	10	6	0.6	6	6	1	4	2	1	0													43055	22364	4305522364	0
2017-11-20	5	24322	21.3	2	2	17.898					0.65	16	0.21	12.7	1.05	3119	1.02	2	13	6	0.461538	6	4	0.666667	4	2	1	0													43059	24322	4305924322	0
2017-11-22	1+5	24349	34	2	1	25.2363		8.45	45.2	10.15	0.41	20	0.83	12.3	0.79	2138	0.99	1	12	6	0.5	6	4	0.666667	4	2	1	1	1	1				1	38	2	1	1	4000		43061	24349	4306124349	0
2017-11-23	1	24376	35	2	3	24.2188		13.18	47.9	5.41	0.21	19	0.35	11.2	0.23	357	0.26	1	5	4	0.8	4	4	1	4	2	1	0													43062	24376	4306224376	0
2017-12-13	1+5	2869	37.9	2	4	24.14	2.13	3.05	32	5.52	0.09	12	0.49	11.9	0.32	1708	0.54	1	9	9	1	9	6	0.666667	4	2	1	1	2	2				2	38	1	2	1+2	2600	2800	43082	2869	430822869	0
2017-12-18	5	24709	27.1	2	1	19.0311					0.49	12	0.48	9.6	0.65	2770	0.44	1	17	17	1	17	13	0.764706	4	2	1	1	2	2				2	37	2	2	1+1	2600	2550	43087	24709	4308724709	Ⅲ
2017-12-18	1+5	24711	36.9	2	10	24.0346	1.8				0.35	12	0.23	10.1	1.07	837	0.21	1	7	5	0.714286	5	3	0.6	4	2	1	1	1	1				1	40	2	1	1	3400		43087	24711	4308724711	0
2017-12-26	5	24850	29.9	1	1	19.9792	1.07				0.47	19	2.92	10.1	1.67	1669	1.08	2	9	7	0.777778	7	5	0.714286	4	2	1	0													43095	24850	4309524850	0
2018-01-05	1+5	13891	41	2	1	19.81		3.53	42.3	7.8	0	0	0	10	0.76	2039	0.39	1	7	5	0.714286	5	4	0.8	4	2	1	1	2	2				2	36	3	2	2+2	2250	2400	43105	13891	4310513891	0
2018-01-10	1+5	25023	36	2	1	23.53		3.75	45	7.19	0.2	23	0.69	13.6	0.61	2234	0.33	1	12	10	0.833333	12	12	1	4	1	1	0													43110	25023	4311025023	0
2018-01-10	1+5	25032	33	1	3	21.48		41.5	147	32.59	0.21	20	0.43	10.2	0.64	1260	1.08	2	7	4	0.571429	4	4	1	4	2	1	1	1	1				1	40	2	2	2	3150		43110	25032	4311025032	0
2018-01-18	1+5	23737	35	1	2	20.03		3.95	55.23	6.06	1.46	33	0.47	11.9	2.71	1295	0.3	1	6	2	0.333333	3	3	1	4	2	1	1	2	2				2	36	3	2	1+2	2450	2550	43118	23737	4311823737	0
2018-01-19	1+5	25182	35	1	11	24.97					0.41	18	0.21	14.5	0.13	4809	0.8	1	13	8	0.615385	8	6	0.75	4	2	1	1	1	1				1	35	2	2	1	2000		43119	25182	4311925182	0
2018-01-24	6	25250	39	2	1	20.28	1.79	3.36	40	8.95	0.2	36	0.62	12.5	0.71	1857	0.86	1	11	6	0.545455	7	7	1	4	1	1	1	1	0	1	10	2								43124	25250	4312425250	0
2018-01-30	5	25295	31	1	6	28.72	2.5	3	41.76	6.71	0.43	30	0.53	9.4	0.44	1320	0.6	1	8	6	0.75	7	4	0.571429	4	2	1	1	1	1				1	36	3	2		2700		43130	25295	4313025295	0
2018-02-11	1+5	25364	42	1	1	19.05	1.34				0.36	37	0.62	9.6	0.62	496	0.54	1	7	7	1	7	7	1	4	2	1	1	1	1				1	39	5	1	2	2170		43142	25364	4314225364	0
2018-02-13	5	25374	33.6	1	11	23.2335	4.18				0.96	22	0.74	13.7	0.47	2673	1.3	1	19	18	0.947368	18	4	0.222222	4	2	1	1	1	1				1	38	5	2	1	3300		43144	25374	4314425374	0
2018-02-22	1+2+5	25385	27.6	1	9	20.8117		6.36	47	6.6	0.69	34	0.56	11.1	0.94	7290	0.79	1+2	9	9	1	9	5	0.555556	4	1	1	1	1	1				1	39	0	2	1	3400		43153	25385	4315325385	0
2018-02-24	5	25441	35.6	2	5	20.83		2.72	32	5.49				9.8	0.07	2151	1.08	1	22	20	0.909091	20	5	0.25	4	1	1	1	1	1				1	40	0	2	1	3530		43155	25441	4315525441	0
2018-02-27	1+5	25487	38.7	2	3	21.4844		1.97	62	8.79				9.6	0.57	2257	0.91	1	7	5	0.714286	5	3	0.6	4	2	1	失访													43158	25487	4315825487	0
2018-03-01	1+5	25519	30	2	1	26.6728		2.58	33	6.78	0.26	18	0.32	10.5	0.21	581	0.21	1	9	7	0.777778	6	5	0.833333	4	2	1	0													43160	25519	4316025519	0
2018-03-02	1+5	25529	27	1	2	27.0552	2.13							10.6	0.27	393	0.49	1	4	3	0.75	4	3	0.75	4	2	2	1	1	1				1	37	5	2	1	3050		43161	25529	4316125529	0
2018-03-05	6	25573	22.5	1	3	17.1875		5.69	45.26	8.05				11.1	0.76	1934	0.88	2	13	9	0.692308	9	7	0.777778	4	2	1	1	1	1				1	39	3	1	2	2825		43164	25573	4316425573	0
2018-03-05	1+5	25576	28.9	1	3	25.3906								11.5	0.45	2247	0.31	1	14	9	0.642857	9	9	1	4	2	1	1	2	2				2	37	4	2	1+2	2750	2650	43164	25576	4316425576	0
2018-03-09	1+5	24149	32.1	1	6	26.67		1	32.81	6.36	0.1	20	0.38	11.9	0.07	1054	0.59	2	10	6	0.6	6	6	1	4	2	1	0													43168	24149	4316824149	0
2018-03-09	2+5	25665	26.1	1	3	16.6493		3.18	49.55	8.12	0.25	28	0.45	9.6	0.49	1795	1.02	1	13	12	0.923077	13	9	0.692308	4	2	1	1	2	2	1	18	6								43168	25665	4316825665	0
2018-03-15	1+5	22742	28.9	1	5	20.83		5.13	49.25	7.63	0.27	16	0.85	9.4	0.44	1613	0.97	1	10	8	0.8	8	7	0.875	4	2	1	0													43174	22742	4317422742	0
2018-03-19	1+5	25795	28.4	2	4	23.3091		2.61	57.02	7.23	0.33	37	0.79	9.9	0.72	2980	0.9	1	21	17	0.809524	18	15	0.833333	4	1	1	0													43178	25795	4317825795	0
2018-03-27	1+5	25921	26.4	2	1	18.75	17.4	21.9	56.05	7.03	0.66	23	0.33	9.3		2121	0.46	1	16	13	0.8125	13	9	0.692308	4	1	1	1	1	1				1	39	3	1	1	2800		43186	25921	4318625921	0
2018-03-27	5	25936	36.1	2	1	20.4294					0.44	32	0.42	14.5	0.78	1688	0.41	1	9	6	0.666667	6	5	0.833333	4	2	1	1	1	1				1	39	5	1	1	3500		43186	25936	4318625936	0
2018-04-02	1+5	26051	31	1	10	20.7031	2.12				0.16	36	1.17	11.7				2	11	6	0.545455	6	6	1	4	2	1	1	2	2				2	36	4	2	1+2	2400	2300	43192	26051	4319226051	0
2018-04-03	1+5	26087	28.8	1	5	23.03	3.99				0.54	38	0.44	11.3				2	13	12	0.923077	11	3	0.272727	4	2	1	0													43193	26087	4319326087	0
2018-04-09	1+5	22267	40.4	2	4	20.3125		2.75	70.46	8.05	0.26	44	3.02	9.5	0.94	1320	0.59	1	7	6	0.857143	6	6	1	4	2	1	1	2	2				1	37	0	2	1+2	2600	2600	43199	22267	4319922267	0
2018-04-10	1+5	26241	31.2	2	1	22.2656		3.24	41.73	6.31				10.1	0.78	1022	0.51	1	6	5	0.833333	5	5	1	4	2	1	1	2	2				2	36	5	2	1+1	2450	2950	43200	26241	4320026241	0
2018-04-16	6	25405	30.7	2	5	20.83	1.67	2.46	64.75	5.44	0.65	26	0.61	11.3	2.98	1045	0.57	1	6	5	0.833333	5	4	0.8	4	2	1	1	1	0	1	9	0								43206	25405	4320625405	0
2018-04-18	1+5	26362	26.1	1	3	20.8117		2.87	26.04	8.55	0.13	21	0.31	10.7				1	5	3	0.6	4	3	0.75	4	2	1	1	2	2				2	37	1	2	1+2	2500	2400	43208	26362	4320826362	0
2018-04-18	1+5	26382	28.8	2	1	20.5457	6.21	30.81	268.65	10.7	0.5	18	0.43	14.6				1	21	20	0.952381	20	20	1	4	2	1	1	1	1				1	36	6	2	2	1650		43208	26382	4320826382	0
2018-04-19	1+3+5	24224	30	2	2	19.0039		3.43	49.18	9.7	0.1	32	0.69	10	0.48	1240	0.8	1	6	5	0.833333	5	3	0.6	4	2	2	0													43209	24224	4320924224	0
2018-04-24	5	26477	29.2	1	5	19.1467		4.03	71.88	6.13	0.37	35	0.25	16.6	1.34	2128	0.43	1	18	16	0.888889	16	10	0.625	4	2	1	1	1	1				2	35	2	2	2	1900	2000	43214	26477	4321426477	0
2018-04-25	5	25297	30.4	1	4	16.3847					0.83	35	0.35	9.2	0.78	3500	0.82	1	13	10	0.769231	10	7	0.7	4	2	1	1	1	1				1	41	5	1	1	3650		43215	25297	4321525297	0
2018-04-30	宫颈LEEP刀术后+2+5	26606	33	1	5	17.9089	3.79				0.45	34	0.54	9.8	0.46	1858	0.71	1	7	5	0.714286	5	3	0.6	4	1	1	1	1	1				1	39	2	1	1	3600		43220	26606	4322026606	0
2018-05-03	1+5	26680	26.6	1	8	24.1415					0.39	32	0.4	9.4	0.64	1417	0.36	1+2	9	8	0.888889	8	6	0.75	4	2	1	1	2	2				2	37	1	2	2+2	2750	3200	43223	26680	4322326680	0
2018-05-08	1+5	21992	26.4	1	3	21.4844		4.61	46.56	6.37	0.27	43	0.36	11.7	0.51	2297	0.38	1+2	8	5	0.625	5	4	0.8	4	2	1	1	2	2				2	37	2	2	2+2	2500	2400	43228	21992	4322821992	0
2018-05-08	1+5	26773	29.2	1	3	18.7962					0.59	16	0.4	9.8	1.41	3053	1.2	1	12	7	0.583333	7	5	0.714286	4	2	1	1	1	1				1	39	3	1	2	3200		43228	26773	4322826773	0
2018-05-08	5	26779	28.2	1	3	20.1951					0.16	32	0.27	8.1	0.26	395	0.51	2	5	3	0.6	4	3	0.75	4	2	1	1	2	2				2	33	5	2	1+1	1950	2150	43228	26779	4322826779	0
2018-05-09	1+5	26808	29.4	1	4	25.6369		2.67	31.05	4.69	0.34	29	0.9	14.4	0.47	2404	0.58	1	16	7	0.4375	6	4	0.666667	4	2	1	1	1	1				1	39	5	2	1	3500		43229	26808	4322926808	0
2018-05-10	5	26822	32.3	1	7	24.7737		4.94	57.5	8.51	0.6	40	0.41	5.5	0.84	3097	0.98	1	11	9	0.818182	9	8	0.888889	4	2	1	0													43230	26822	4323026822	0
2018-05-11	2+5	26861	32.4	2	3	22.2656	7.61				0.16	72	0.55	10.7	0.28	2125	0.55	2	14	13	0.928571	13	6	0.461538	4	2	1	1	1	0	1	8	4								43231	26861	4323126861	0
2018-05-14	4+5	26891	39.6	2	6	20.7008	1.7	3.2	50	10.05				12	0.13	1661	1.08	1	5	3	0.6	3	3	1	4	2	1	1	1	1	1	7	1								43234	26891	4323426891	0
2018-05-15	1+5	26918	32.4	2	4	25.9095		2.5		8.91	2.5	46	0.51	13	0.14	1374	0.67	1	14	12	0.857143	12	12	1	4	2	1	0													43235	26918	4323526918	0
2018-05-22	1+5	27051	37	2	2	20.061					0.48	20	0.51	9.9	1.13	2675	0.78	1	15	13	0.866667	13	5	0.384615	4	2	1	1	1	1	1	24	5								43242	27051	4324227051	0
2018-06-04	1+5	27296	31.5	1	2	23.8751	4.35	5.15	68	7.66	0.46	18	0.29	13.1	0.54	1471	0.54	1	11	7	0.636364	8	7	0.875	4	2	1	1	1	1				1	40	5	1	2	3350		43255	27296	4325527296	0
2018-06-05	1+5	27326	37.5	2	11	26.3465	1.69	1.36	37	6.29	0.28	29	0.45	6	0.68	1189	0.85	1	8	2	0.25	3	3	1	4	1	1	1	1	1				1	38	1	2	1	4050		43256	27326	4325627326	0
2018-06-06	1+5	27345	30.7	2	3	18.0697		6.36	62	9.95	0.38	16	0.67	9.8	0.59	2971	0.52	1	11	9	0.818182	9	9	1	4	2	1	1	2	2				2	36	3	2	1	2540	2570	43257	27345	4325727345	0
2018-06-06	1+5	27349	30.7	1	4	19.1467		5.31	62	12.69	0.53	30	0.36	11	0.58	1079	0.86	1	8	5	0.625	5	5	1	4	2	1	1	2	2				2	35	3	2	1	2050	2100	43257	27349	4325727349	0
2018-06-06	1+5	27364	31.9	2	3	24.2439		2.89	62	6.84	0.2	22	0.31	8.7	0.61	1042	0.71	1	7	7	1	7	7	1	4	2	1	0													43257	27364	4325727364	0
2018-06-12	2+5	27456	33.6	2	1	25.6055		3.71	27	5.04	0.48	35	0.48	11.2	0.52	1337	0.32	1	11	10	0.909091	10	9	0.9	4	2	1	0													43263	27456	4326327456	0
2018-06-12	1+5	27476	33.6	2	3	17.7096		4.01	38	8.47				10.3	0.55	2755	1.37	1	15	15	1	15	15	1	4	2	1	1	2	2	1	7	6								43263	27476	4326327476	0
2018-06-13	1+5	27496	29.6	2	2	19.2277					0.8	19	0.21	10.5	0.66	1801	1.03	1	6	4	0.666667	4	3	0.75	4	2	1	1	1	0	1	10	6								43264	27496	4326427496	0
2018-06-13	1+5	27517	25.5	2	2	20.3125		3.63	84	6.29				7.1	0.5	2210	1.03	1	14	11	0.785714	10	8	0.8	4	2	1	1	1	1				1	40	1	1	2	3300		43264	27517	4326427517	0
2018-06-14	1+5	27533	28.5	2	3	23.3355					0.16	35	0.57	9.5	0.42	1177	0.22	1	8	8	1	8	8	1	4	2	1	1	1	1				1	39	6	2	2	3600		43265	27533	4326527533	0
2018-06-14	1+5	27537	25.6	1	6	21.875					0.31	18	0.36	13.1	0.62	2022	0.32	1	20	14	0.7	14	11	0.785714	4	1	1	0													43265	27537	4326527537	Ⅱ
2018-06-15	1+5	27562	31	2	1	20.4444	2.7	4.87	47	6.2	0.79	31	0.79	10.1	1.06	971	0.6	1	8	8	1	8	8	1	4	2	1	1	2	2				2	35	3	2	1+2	1950	2400	43266	27562	4326627562	0
2018-06-15	1+5	27588	23.3	2	3	19.433		3.4	24.51	5.62	0.97	22	0.32	7	1.03	1236	0.41	2	16	16	1	16	12	0.75	4	2	1	1	1	0	1	8	4								43266	27588	4326627588	0
2018-06-16	1+5	27595	30.9	2	1	16.8242		2.77	66.9	12.86	0.52	26	0.59	9	0.44	2901	1.35	1	7	6	0.857143	6	4	0.666667	4	2	1	0													43267	27595	4326727595	0
2018-06-19	1+5	27624	32.4	2	6	21.83	8.12	4.85	54	8.11				13.2	0.6	2327	0.65	1+2	15	11	0.733333	11	10	0.909091	4	2	1	0													43270	27624	4327027624	0
2018-06-25	1+5	27732	34.2	2	3	21.6441		3.03	65.88	6.83	0.44	26	0.54	8	0.48	2772	0.64	1	18	13	0.722222	13	13	1	4	2	1	0													43276	27732	4327627732	0
2018-06-28	1+5	27815	31.5	2	2	20.5457		5.65	47.04	8.54	0.28	14.13	0.39	10.2	1.07	2007	0.74	1	18	13	0.722222	14	12	0.857143	4	1	1	1	1	1				1	40	2	1	1	3750		43279	27815	4327927815	0
2018-06-28	1+3+5	27839	28.9	1	2	21.4844	5.56	3.45	50	5.75	0.24	28.2	0.31	12.6	1.08	1998	0.45	1	9	7	0.777778	6	5	0.833333	4	2	1	1	1	1				1	39	5	1	2	3400		43279	27839	4327927839	0
2018-07-02	2	27932	30	2	4	24.539					0.5	30	2.2	14.9	0.64	1672	2.02	1	9	5	0.555556	5	4	0.8	4	2	1	1	1	1				1	39	0	2	2	3950		43283	27932	4328327932	0
2018-07-09	2+5	16760	33.7	1	4	24.1672	6.51				0.24	37	0.27	12.3	0.2	1587	0.32	1	14	10	0.714286	10	10	1	4	2	1	1	1	1				1	40	2	2	1	3950		43290	16760	4329016760	0
2018-07-09	1+5	28072	37.9	2	2	31.6404								9	0.53	1321	0.3	1	16	6	0.375	6	6	1	4	2	1	0													43290	28072	4329028072	0
2018-07-10	1+5	28095	32.9	2	3	30.4832					0.35	28	2.03	11.4	0.91	1465	0.96	1	8	8	1	7	4	0.571429	4	2	1	1	1	1				1	38	5	2	2	3890		43291	28095	4329128095	0
2018-07-11	1+5	28125	27.4	2	1	22.4323					0.53	30	0.49	9.6	0.89	1365	0.77	1	7	7	1	7	6	0.857143	4	2	1	1	2	2				2	37	3	2	1+2	2900	2900	43292	28125	4329228125	0
2018-07-12	6	28137	34.1	2	5	24.3865		1.91	32	5.86	0.8	48	0.6	11.3	2.3	3078	0.59	1	10	7	0.7	7	7	1	4	2	2+2	1	1	1				1	33	4	1	1	2180		43293	28137	4329328137	0
2018-07-12	1+5	28142	33.2	2	1	20.5688					0.13	29	0.21	12.3	0.38	2387	0.94	1	15	7	0.466667	7	3	0.428571	4	2	1+1	1	2	2				2	37	1	2	1	3000	2600	43293	28142	4329328142	0
2018-07-12	1	28150	33.1	2	2	22.8624		2.37	50	7.65	0.23	37	1.15	8.4	0.11	341	0.21	1	3	3	1	3	3	1	4	2	1+1	1	1	1				1	39	0	2	1	3400		43293	28150	4329328150	0
2018-07-16	1+2+5	28184	25.6	2	2	26.1286					0.3	33	0.69	9.9	0.33	1058	0.33	1	14	6	0.428571	7	5	0.714286	4	2	1+1	0													43297	28184	4329728184	0
2018-07-16	1+5	28190	28.9	2	1	20.9566					0.14	12	0.37	8.3	0.36	1339	0.31	1	9	9	1	8	7	0.875	4	2	1+1	1	1	1				1	41	1	1	1	4008		43297	28190	4329728190	0
2018-07-17	1+5	28220	28.6	2	6	19.8347					0.33	20	0.21	9.5	0.57	2761	0.24	1	17	14	0.823529	16	14	0.875	4	2	1+1	1	2	2				2	36	6	2	2	2600	2750	43298	28220	4329828220	0
2018-07-17	1+5	28225	24.9	2	3	18.6709		1.77	50	8.31	0.3	33	0.43	9.9	0.53	1165	0.34	1	8	6	0.75	7	5	0.714286	4	2	1+1	1	1	1				1	39	3	1	2	3150		43298	28225	4329828225	0
2018-07-18	5	24322	22	2	2	17.898		2.19	48	7.62	1.09	57	0.28	12.2	1.14	2165	0.72	2	19	10	0.526316	8	4	0.5	4	2	1+1	1	1	1				1	39	3	1	2	3300		43299	24322	4329924322	0
2018-07-19	1+5	28277	25.1	2	1	21.1553					0.63	18	0.34	9.6	0.42	1289	0.28	1	18	12	0.666667	13	10	0.769231	4	2	1+2	1	1	1				1	39	5	1	2	3600		43300	28277	4330028277	0
2018-07-19	5	28279	29.1	1	2	18.75					0.25	18	0.41	8.7	1.21	1103	0.34	2	13	10	0.769231	10	7	0.7	4	2	1+1	1	1	1				1	39	5	2	1	3350		43300	28279	4330028279	0
2018-07-23	3+5	28322	31.6	2	2	22.7583					0.22	68	0.44	9.5	0.12	525	0.62	2	13	3	0.230769	3	3	1	4	2	1+1	1	1	0	1	7	4								43304	28322	4330428322	0
2018-07-24	1+5	28337	23.7	1	3	20.8117					0.46	24	0.62	11.4	0.74	1728	0.41	1	17	17	1	17	15	0.882353	4	2	2+2	1	2	2				2	37	4	2	2	2600	2200	43305	28337	4330528337	0
2018-07-30	1+5	28440	26.7	1	2	18.132								11.3	1.86	2153	0.94	1	25	12	0.48	13	9	0.692308	4	2	1+1	1	1	1				1	41	0	1	2	3450		43311	28440	4331128440	Ⅱ
2018-07-30	4+5	28464	39.5	2	1	21.5139					0.29	21	0.3	10.7	0.88	593	0.49	2	4	3	0.75	3	3	1	4	2	1+1	0													43311	28464	4331128464	0
2018-08-02	1+5	28534	27.9	2	2	22.5827		5.07	109.51	6.46				8.8	0.91	1583	0.45	1	8	5	0.625	5	4	0.8	4	1	1+1	1	1	1				1	37	0	2	2	3500		43314	28534	4331428534	0
2018-08-02	1+5	28540	33.7	1	3	20.1951		6.65	36.85	7.15	0.36	22	0.45	11	0.71	2252	0.5	2	19	13	0.684211	13	13	1	4	2	1+1	1	1	1				1	39	5	2	1	4600		43314	28540	4331428540	Ⅱ
2018-08-02	5	28542	34.1	1	2	21.3599		3.22	47.27	6.75	0.26	12	0.46	11	0.52	858	0.27	1+2	8	2	0.25	3	3	1	4	2	2+2	1	1	1				1	38	6	1	2	3000		43314	28542	4331428542	0
2018-08-02	3+5	28546	38.4	2	2	18.8271					0.14	23	0.44	10.1	0.91	2531	0.4	2	6	5	0.833333	5	4	0.8	4	2	1+1	1	1	1				1	39	5	2	1	3700		43314	28546	4331428546	0
2018-08-06	5	28593	31.1	1	4	23.03		2.27	36.91	8.37	0.25	26	0.58	13.3	1.17	1123	0.56	2	7	5	0.714286	5	4	0.8	4	2	1+1	1	1	1				1	41	3	1	2	4450		43318	28593	4331828593	0
2018-08-07	5	28619	31.4	2	3	18.4265					0.35	17	0.84	7.9	0.39	3912	0.65	2	16	15	0.9375	15	12	0.8	4	2	1+1	1	2	2				2	37	1	2	2+2	2300	2300	43319	28619	4331928619	0
2018-08-07	1+5	28629	39.5	2	1	18.902	2.52	4.32	54.74	6.36	0.46	12	0.38	12.7	1.22	2630	1.21	2	13	7	0.538462	7	4	0.571429	4	2	1+1	1	2	2				2	36	2	2	1+2	2050	2100	43319	28629	4331928629	0
2018-08-10	1+5	26132	32.4	2	4	19.487		5.71	28.88	9.3				11.6	1.68	1736	0.28	1	10	8	0.8	7	7	1	4	2	1+1	1	2	2				2	37	5	2	1+2	2650	2650	43322	26132	4332226132	0
2018-08-15	1	28768	30.4	1	2	19.1001	5.57				0.34	15	0.4	13.5	0.07	372	0.21	1	5	4	0.8	4	4	1	4	2	1+1	1	1	1				1	40	5	1	2	4150		43327	28768	4332728768	0
2018-08-16	1+5	28770	26.2	2	3	28.8889		4.8	26.91	8.81	0.2	25	0.85	11.1	0.95	762	0.25	1	4	4	1	4	4	1	4	2	1+1	1	2	2				2	37	2	2	1+1	2700	2250	43328	28770	4332828770	0
2018-08-21	5	27130	31.1	2	6	25.7778								7.6	0.71	1165	0.73	1	9	4	0.444444	4	4	1	4	2	1+1	1	1	0	1	8	5								43333	27130	4333327130	0
2018-08-28	1+5	28951	28.9	2	5	18.026	2.17	3.04	54.01	8.79	0.2	20	0.42	9.6	0.24	525	0.46	1	11	5	0.454545	6	3	0.5	4	2	1+1	0													43340	28951	4334028951	0
2018-08-28	5	28955	25	1	5	16.8962		10.16	53.02	10.42	1.49	29	0.3	12.6	0.64	2156	0.24	2	12	9	0.75	9	8	0.888889	4	2	1+2	1	1	1				1	39	0	2	2	3340		43340	28955	4334028955	0
2018-08-31	1+5	29013	37.3	2	1	20.7031		2.83	61.09	6.28	0.2	31	0.32	5.3	0.81	1228	0.55	1	12	5	0.416667	5	3	0.6	4	2	1+1	1	1	1				1	39	0	1	1	3700		43343	29013	4334329013	0
2018-09-13	2+5	29214	31	1	1	18.591					0.57	18	0.28	11.9	0.34	2784	0.53	2	19	14	0.736842	14	8	0.571429	4	1	1+2	1	1	1	1	11	5								43356	29214	4335629214	0
2018-09-15	2+5	29252	21	1	1	21.0938		3.73	48.54	8	0.35	17	0.67	12.1	0.44	2554	1.06	1	14	10	0.714286	12	9	0.75	4	2	1+1	1	2	2				2	38	1	2	2	2450	2400	43358	29252	4335829252	0
2018-09-17	2+5	29262	31.4	1	6	25.2826					0.2	13	0.58	11.4	0.44	2003	0.71	1	20	13	0.65	13	7	0.538462	4	2	1+1	0													43360	29262	4336029262	0
2018-09-18	1+5	26732	30.5	2	1	19.8347					0.26	21	0.55	8.5	0.42	1037	0.47	1	9	7	0.777778	6	4	0.666667	4	2	1+1	1	1	1				1	39	1	1	1	3450		43361	26732	4336126732	0
2018-09-25	1+5	29370	35.6	2	6	24.6548					0.4	18	0.32	7.9	1.25	1234	0.89	1	5	4	0.8	4	4	1	4	2	1+1	0													43368	29370	4336829370	0
2018-09-25	5	28566	34.5	2	2	22.6562		6.08	56	8.94	0.78	12	0.31	8.4	1.92	1472	0.66	2	10	9	0.9	9	9	1	4	1	1+1	1	1	0	1	8	4								43368	28566	4336828566	0
2018-09-27	4+5	17522	27.4	2	1	18.424					0.28	19	0.66	12.2	0.29	440	0.57	1	3	3	1	3	3	1	4	2	2+2	1	1	1				1	36	6	1	1	3400		43370	17522	4337017522	0
2018-09-27	1+5	29433	31	2	5	16.85					0.89	12	1.58	9.7	0.91	2978	1.14	1	6	3	0.5	5	3	0.6	4	2	1+1	0													43370	29433	4337029433	0
2018-09-28	1+4+5	21461	38.6	1	11	21.7778		3.3	37	8.94	0.35	19	0.21	10.4	1.2	1266	0.35	2	4	4	1	4	4	1	4	2	1+1	1	2	1				1	39	3	2	2	3500		43371	21461	4337121461	0
2018-10-01	1+5	29386	27.3	2	1	18.026	0.71				0.9	17	0.21	10.5	0.52	2341	0.65	1	9	4	0.444444	6	3	0.5	4	2	1+1	1	1	1				1	37	0	2	2	2700		43374	29386	4337429386	0
2018-10-01	2+5	29488	26.2	2	4	29.1363	21.37				0.19	29	0.8	11	0.41	3066	0.87	1+2	14	13	0.928571	14	13	0.928571	4	2	1+1	1	2	2	1	19	2								43374	29488	4337429488	0
2018-10-03	1+5	29507	31.6	2	1	18.7962	3.69	50	5.82	4.98	0.45	34	0.36	10.1				1	12	10	0.833333	11	6	0.545455	4	1	1+1	1	1	1				1	40	1	2	2	3850		43376	29507	4337629507	0
2018-10-08	5	29558	40.3	2	1	18.026	1.69				0.56	12	0.64	9.7	1.23	775	0.87	2	3	3	1	4	4	1	4	2	1+1	1	1	1				1	39	3	1	1	3250		43381	29558	4338129558	0
2018-10-10	5	29588	31.4	2	1	23.7332					0.07	38	0.36	8.4	0.17	851	0.38	2	5	4	0.8	6	5	0.833333	4	2	1+1	0													43383	29588	4338329588	0
2018-10-10	1+5	28798	26.6	1	2	32		8.9	32.81	6.54	0.39	12	0.55	10.5	0.44	469	0.45	1	26	20	0.769231	19	18	0.947368	4	2	1+2	0													43383	28798	4338328798	0
2018-10-11	1+5	29616	36.2	2	6	23.7253					0.85	33	0	11	0.62	1812	0.33	1	5	3	0.6	7	5	0.714286	4	2	1+1	0													43384	29616	4338429616	0
2018-10-11	1+5	29624	26.4	1	1	19.0443		4.41	35	8.83	0.96	18	0.57	19.1	1.69	782	0.4	1	5	4	0.8	4	4	1	4	2	1+1	0													43384	29624	4338429624	0
2018-10-16	5	29710	35.9	1	5	24.2188					0.42	21	0.77	10.7				1	9	8	0.888889	8	8	1	4	2	1+1	0													43389	29710	4338929710	0
2018-10-17	2+5	29723	32.9	2	3	27.551		7.27	39.91	5.77	0.6	22	0.34	12	0.6	4499	0.43	1	8	5	0.625	6	6	1	4	1	2+2	1	1	1	1	8	4								43390	29723	4339029723	0
2018-10-23	2+5	29140	31.9	2	3	20.5761					0.45	12	0.24	9.9	0.69	1282	0.25	1	4	4	1	4	3	0.75	4	1	1+1	0													43396	29140	4339629140	0
2018-10-24	5	29821	35.2	2	4	26.9531					0.12	20	0.21	10.5	0.62	1093	0.47	1	7	6	0.857143	6	4	0.666667	4	2	1+1	1	1	1				1	39	6	1	1	3400		43397	29821	4339729821	0
2018-11-05	1+5	13556	41.3	2	16	29.5858	4.83	1.56	22.5	8.42	0.12	30	0.49	9	0.16	1372	1.07	2	13	13	1	13	13	1	4	2	1+2	1	1	1				1	39	5	2	1	3650		43409	13556	4340913556	0
2018-11-07	1+5	29999	29.6	2	3	19.9792								7.8	0.2	126	0.29	1	13	7	0.538462	7	7	1	4	1	2+2	1	1	1				1	39	3	2	2	3350		43411	29999	4341129999	0
2018-11-19	1+5	30141	31	1	3	19.8791					0.72	25	4.15	10.5	0.73	2027	1.49	1	10	8	0.8	8	7	0.875	4	2	1+1	0													43423	30141	4342330141	0
2018-11-19	1+3+5	13470	33.8	2	9	21.3675	2.96				0.24	22	0.46	9.6	0.14	847	0.5	2	20	14	0.7	14	10	0.714286	4	2	1+1	1	2	2				2	36	3	2	1+2	2400	2450	43423	13470	4342313470	0
2018-11-28	5	30277	37.9	1	11	22.2137		4.41	34	9.85	0.22	23	0.22	11.4	0.51	4597	0.58	1	17	13	0.764706	11	10	0.909091	4	1	1+2	0													43432	30277	4343230277	0
2018-11-30	1+5	30320	35.8	2	1	27.6817	0.85				0.4	21	0.84	11.7				1	5	5	1	5	3	0.6	4	2	1+2	1	1	1				1	37	6	2	2	3640		43434	30320	4343430320	0
2018-12-01	卵巢囊肿剥除术后+5	30330	27.4	1	3	23.4221		1.77	36	5.96	0.55	12	0.89	9.4	0.67	2205	0.82	2	6	4	0.666667	4	3	0.75	4	2	1+1	1	2	2				2	38	6	2	1+2	2000	2000	43435	30330	4343530330	0
2018-12-03	1+5	30339	31.6	1	5	26.4381		1.8	37.89	5.31	0.32	25	0.7	9.1	0.54	2512	0.57	1	18	13	0.722222	13	13	1	4	1	1+2	1	1	1				1	40	1	2	1	3300		43437	30339	4343730339	0
2018-12-05	1+5	30385	30.2	1	4	25.2363					0.2	12	0.52	10.2	0.29	1422	0.32	1	10	8	0.8	8	4	0.5	4	2	1+1	1	2	2				2	34	6	2	1	2700	2150	43439	30385	4343930385	0
2018-12-06	4+5	28239	34.7	2	5	23.6244		4.83	73.31		0.27	23	0.39	10.2	0.15	183	0.42	1	3	3	1	3	3	1	4	1	1+1	0													43440	28239	4344028239	0
2018-12-10	1+5	30473	39.9	2	1	19.7239		3.93	46.1	7.63	0.17	20	0.65	18.4	0.27	1364	0.9	1	5	3	0.6	3	3	1	4	2	1+1	1	1	1				1	38	6	1	1	2600		43444	30473	4344430473	0
2018-12-11	1+5	30489	38.9	1	4	23.7253								6.2	1.43	1490	0.85	1	11	7	0.636364	8	4	0.5	4	1	1+1	1	1	1				1	36	1	1	1	2790		43445	30489	4344530489	0
2018-12-12	1+5	30495	34.4	2	4	20.2848	3.72				0.27	12	0.66	11.3	0.19	1132	0.42	1	14	12	0.857143	12	9	0.75	4	1	1+1	0													43446	30495	4344630495	0
2018-12-14	1+5	29392	30.7	2	1	24.2188					0.38	19	0.81	13.1	0.54	2681	1.14	2	10	7	0.7	7	6	0.857143	4	2	1+1	1	1	1				1	37	4	1	1	3050		43448	29392	4344829392	0
2018-12-20	5	30600	34.4	2	2	23.1911					0.34	24	0.39	8.6	0.62	1008	0.54	1	12	9	0.75	9	8	0.888889	4	1	1+2	1	1	1				1	39	2	2	2	3100		43454	30600	4345430600	0
2018-12-24	1+4+5	30625	34.1	2	3	21.0962	0.83				1.02	49	0.84	11.4	0.87	2546	0.27	2	6	4	0.666667	4	3	0.75	4	1	1+1	0													43458	30625	4345830625	0
2019-01-03	1+3+5	30759	30.2	2	3	28.6048		3.1	34.32	7.75	0.2	25	0.21	13	0.69	1298	0.79	1	7	7	1	7	3	0.428571	4	2	1+1	1	2	1				1	42	1	2	1	4200		43468	30759	4346830759	0
2019-01-08	2+5	30833	22.9	1	2	20.83	3.33	1.61	32.67	4.75	0.52	19	0.59	7.6	0.18	1037	0.69	2	6	6	1	6	5	0.833333	4	2	1+1	1	1	1				1	38	6	2	1	3250		43473	30833	4347330833	0
2019-01-11	5	28808	29.1	1	3	19.2894					0.42	17	0.21	11.8	0.99	2937	1.03	1	5	4	0.8	4	3	0.75	4	1	1+1	1	1	1				1	39	3	1	1	3250		43476	28808	4347628808	0
2019-01-14	5	27494	25.1	1	3	19.1953		4.52	31.18	5.95	0.3	20	1.15	13.9	0.2	1228	0.39	1	10	7	0.7	7	7	1	4	2	1+1	1	2	2				1	40	0	2	2	3100		43479	27494	4347927494	0
2019-01-26	5	30344	25	1	4	19.5918					0.37	13	0.47	10.4	0.97	1823	0.68	1+2	10	7	0.7	8	7	0.875	4	1	1+1	1	1	1				1	39	1	2	2	3550		43491	30344	4349130344	0
2019-01-31	1+2+5	31040	36.8	2	2	25.2174					0.34	12	0.66	9.9	0.46	1582	0.52	1	13	9	0.692308	9	7	0.777778	4	2	1+1	0													43496	31040	4349631040	0
2019-02-11	2+5	31097	32.7	2	2	17.7999					0.25	29	0.21	13.9	1.4	2978	0.73	1	13	11	0.846154	11	5	0.454545	4	2	1+1	1	1	1				1	42	1	2	2	3650		43507	31097	4350731097	0
2019-02-15	5	31186	37.3	2	10	21.0772	4.86				0.5	15	0.21	10.3	0.66	2472	1.12	1	15	7	0.466667	5	3	0.6	4	2	1+1	1	1	2				2	41	6	2	2+2	2600	2450	43511	31186	4351131186	0
2019-02-18	2	31207	27.4	2	1	21.5019					1.05	21	0.21	10.4	1.01	3385	0.65	1	12	12	1	12	11	0.916667	4	1	1+1	0													43514	31207	4351431207	0
2019-03-04	5	31399	30.3	2	2	20.4491	1.96	4.96	44.15	6.87	0.26	32	0.53	14.1				1	7	5	0.714286	5	3	0.6	4	1	1+1	1	1	1				1	44	1	2	2	2900		43528	31399	4352831399	0
2019-03-04	1+2+5	31408	30.7	2	7	22.9874					0.64	28	0.21	11.6	0.31	1039	0.21	1	7	7	1	7	6	0.857143	4	2	1+2	0													43528	31408	4352831408	0
2019-03-05	2+5	30164	29.7	2	2	20.0777	5.89				0.35	53	0.89	12	0.28	2868	0.39	1	13	11	0.846154	12	10	0.833333	4	2	1+1	0													43529	30164	4352930164	0
2019-03-05	1+5	31450	38.6	2	2	27.6888	2.69	1.81	27.94	6.5	0.28	17	0.21	12	0.98	3847	0.54	2	4	4	1	4	3	0.75	4	1	1+1	0													43529	31450	4352931450	0
2019-03-07	5	29588	31.8	2	1	23.7332					0.07	38	0.36	6.7	0.17	851	0.38	2	7	6	0.857143	6	5	0.833333	4	2	1+1	0													43531	29588	4353129588	0
2019-03-12	5	31546	32.2	1	2	18.0662		4.45	65.18	9.08	4.45	65	0.56	9.8	0.43	1468	0.21	2	7	6	0.857143	5	4	0.8	4	1	1+1	1	1	1				1	40	4	1	1	3000		43536	31546	4353631546	0
2019-03-12	1+2+5	31554	23.2	2	1	30.8594	4.87	4.53	40.11	3.82	0.23	31	0.21	10.6	0.26	921	0.26	1	11	7	0.636364	7	5	0.714286	4	1	2+2	1	1	1	1	25	0								43536	31554	4353631554	0
2019-03-14	1+5	31586	32.2	2	2	18.902		2.26	36.04	5.85	0.38	30	0.65	10.9	0.63	2080	0.45	1	22	17	0.772727	16	16	1	4	1	1+1	0													43538	31586	4353831586	0
2019-03-18	4+5	31642	38.1	2	7	22.0604	1.76	5.1	58	9.43	0	0	0	13	1.8	2869	1.15	2	15	4	0.266667	4	3	0.75	4	2	1+1	0													43542	31642	4354231642	0
2019-03-18	1+5	31656	31.3	1	5	22.2063	6.43	4.33	35.19	8.72	0.27	12	0.61	12.5	0.4	1241	0.75	1	14	9	0.642857	9	8	0.888889	4	1	1+1	1	1	1				1	38	5	1	1	2750		43542	31656	4354231656	0
2019-03-18	1+2+5	31668	25.6	2	1	21.2279		6.85	36.3	5.63	0.26	13	0.7	9.8	0.48	1358	0.28	1	9	7	0.777778	7	3	0.428571	4	1	2+2	1	1	1				1	37	2	2	2	2700		43542	31668	4354231668	0
2019-03-25	1+2+5	31808	23.9	2	3	21.6441	3.15	3.53	31.2	6.38	0.22	13	0.13	9	1.16	2979	0.5	1	16	12	0.75	12	12	1	4	1	2+2	1	1	1				1	39	3	2	2	3700		43549	31808	4354931808	0
2019-03-25	1+5	31824	33.6	2	2	21.3675	2.47	5.77	44.95	7.47	0.54	17	0.89	13.1	0.4	4780	0.67	1	16	12	0.75	12	11	0.916667	4	1	1+1	1	1	1				1	38	0	2	2	3000		43549	31824	4354931824	0
2019-04-01	2+5	31974	28.1	2	3	21.1927		6.82	86	6.49	0.66	47	0.54	11.2	0.35	3027	0.89	1	24	14	0.583333	14	14	1	4	1	1+1	0													43556	31974	4355631974	0
2019-04-04	2	32058	28.5	2	3	28.0404								9.6	0.26	3454	0.56	1	19	7	0.368421	7	7	1	4	1	1+2	1	1	1	1	23	1								43559	32058	4355932058	0
2019-04-04	5	29754	29.6	2	2	18.2563					0.43	19	0.6	9.2	0.6	3996	0.91	1	16	12	0.75	12	11	0.916667	4	1	1+2	0													43559	29754	4355929754	0
2019-04-04	1	32069	33.6	2	4	24.7737		4.32	30.48	8.18	0.17	28	0.39	6.5	0.66	2946	0.33	1	15	10	0.666667	10	6	0.6	4	2	1+1	1	1	1				1	42	2	2	2	3600		43559	32069	4355932069	0
2019-04-06	1+2+5	32079	26.9	1	5	20.9366					0.6	41	0.38	13.9	0.85	2000	0.65	1	10	7	0.7	7	5	0.714286	4	1	1+2	0													43561	32079	4356132079	0
2019-04-06	1+5	32092	27.3	1	3	30.863		3.56	42.03	7.78	0.4	24	0.21	15.5	0.48	2131	0.27	1	10	7	0.7	7	5	0.714286	4	1	2+2	0													43561	32092	4356132092	0
2019-04-08	1+5	32102	32.7	2	2	22.0317	2.76	16.78	60.47	5.65	0.48	31	0.21	7	0.69	3901	1.14	1	22	20	0.909091	20	13	0.65	4	1	1+1	0													43563	32102	4356332102	0
2019-04-08	1+5	32100	33.1	1	5	22.2137	2.03	3.68	35.71	7.49	0.35	15	0.3	8	1.37	2136	0.3	1	8	6	0.75	6	6	1	4	1	1+1	0													43563	32100	4356332100	0
2019-04-11	1+5	30402	29.1	1	4	18.8271					2.33	32	0.28	11.9	3.31	2946	1.08	2	18	16	0.888889	16	9	0.5625	4	1	1+1	0													43566	30402	4356630402	0
2019-04-15	1+2+5	32233	38.9	2	1	22.6409	4.65				0.14	16	0.4	10.5	0.2	640	0.3	1	14	12	0.857143	12	12	1	4	1	1+2	1	1	1				1	37	2	2	2	2350		43570	32233	4357032233	0
2019-04-15	5	32239	37.3	2	8	24.2188	2.01	4.52	24.15	7.16	0.07	17	0.36	10.7	0.08	1863	0.56	1	3	3	1	3	3	1	4	1	1+1	1	1	1				1	37	6	1	1	3050		43570	32239	4357032239	0
2019-04-15	5	26716	32.2	2	2	17.7096	3.24	5.2	36.67	8.65	0.51	14	0.38	12	0.49	2802	0.53	1	12	10	0.833333	10	6	0.6	4	1	1+1	1	1	0	1	8	4								43570	26716	4357026716	0
2019-04-16	2+5	16068	29.7	2	8	17.5278		3.32	38.81	5.92	0.56	36	0.32	10.5	1.14	4626	0.91	2	20	15	0.75	15	8	0.533333	4	1	1+1	0													43571	16068	4357116068	0
2019-04-17	4+5	32319	36.5	2	2	21.3599	0.58	4.11	50.4	8.17	0.63	21	0.8	12.8	0.27	2214	0.21	1	5	4	0.8	4	4	1	4	2	1+1	1	1	1				1	39	5	1	2	3350		43572	32319	4357232319	0
2019-04-18	1+5	31372	28.5	2	3	15.2416					0.7	15	0.21	11.6	0.81	2305	0.82	1	18	15	0.833333	14	13	0.928571	4	1	1+1	0													43573	31372	4357331372	0
2019-04-19	1+5	32395	27	2	2	20.45	2.64	5.96	44.92	7.52	1.09	25	0.55	10.6	1.31	2067	0.51	1	7	3	0.428571	3	3	1	4	2	1+2	0													43574	32395	4357432395	0
2019-04-19	1+5	32411	25.1	1	5	21.9363		4.76	21.97	10.78	0.5	15	0.26	21.4	0.37	1260	0.21	1	16	13	0.8125	14	14	1	4	1	1+1	1	1	1				1	42	0	1	1	3350		43574	32411	4357432411	0
2019-05-06	2+5	32691	31.9	1	4	21.0962					0.5	21	0.65	17.2	0.21	2020	0.32	1+2	17	15	0.882353	15	8	0.533333	4	2	1+1	1	2	2				2	36	4	2	2	2200	2350	43591	32691	4359132691	0
2019-05-06	3+5	32718	29.6	1	4	18.9745	2.13							11.4	0.07	1739	0.21	1+2	13	7	0.538462	6	3	0.5	4	2	1+2	0													43591	32718	4359132718	0
2019-05-08	1+5	32749	29.1	2	1	18.3594					0.61	14	0.58	6.5	0.59	927	0.72	1	14	10	0.714286	11	8	0.727273	4	1	2+2	1	1	1				1	42	2	1	2	2450		43593	32749	4359332749	0
2019-05-13	5	32803	30	2	3	20.1951		2.87	48.81	8.44	0.99	12	0.36	11	1.93	1906	0.8	1	12	6	0.5	7	6	0.857143	4	1	1+1	1	1	1				1	42	2	2	1	3700		43598	32803	4359832803	0
2019-05-14	1+5	32830	27.3	1	4	24.0346	5.12				0.28	25	0.25	12.7	0.56	3186	0.56	2	22	17	0.772727	17	16	0.941176	4	2	1+1	1	1	1				1	39	1	1	2	3550		43599	32830	4359932830	0
2019-05-29	5	33063	32.6	1	3	20.9572	2.9				0.49	66	0.28	10.3	0.7	2810	0.59	2	14	9	0.642857	9	7	0.777778	4	2	1+2	1	1	1				1	38	5	2	1	3500		43614	33063	4361433063	0
2019-05-29	5	29624	27	1	1	19.0443								9.5				1	8	7	0.875	7	7	1	4	1	1+1	1	1	1				1	39	1	2	2	2600		43614	29624	4361429624	0
2019-05-30	1+2+5	33082	36	2	6	20					0.52	32	0.21	12.5	0.45	2562	0.32	1	15	15	1	15	5	0.333333	4	1	1+2	0													43615	33082	4361533082	0
2019-06-21	4	33459	29.5	1	2	19.0311	1.49				0.46	27	0.75	12.9	0.45	896	0.34	1	6	3	0.5	3	3	1	4	2	1+2	1	2	2				2	42	3	2	1+2	2700	2500	43637	33459	4363733459	0
2019-06-22	1+3+5	33471	28.4	1	3	24.1415	0.46	3.05	32.03	13.66	0.32	14	0.99	11	0.43	589	0.83	1	3	3	1	3	3	1	4	2	1+1	1	2	2				2	41	6	2	2+2	2500	2450	43638	33471	4363833471	0
2019-06-22	1	33475	33.8	1	2	22.8928	1.19	3.3	70.96	6.31	0.61	16	0.31	9.4	3.32	1721	0.7	1	8	6	0.75	6	6	1	4	1	1+2	1	1	1				1	40	4	2	1	3550		43638	33475	4363833475	0
2019-06-24	1+5	33497	28.7	1	8	21.2306	4.41	4.54	48.35	9.14	0.97	15	0.54	10.5	1.5	2232	0.84	2	9	8	0.888889	8	4	0.5	4	1	1+2	0													43640	33497	4364033497	0
2019-06-26	4	33550	30.8	1	2	19.5312		4.15	27.58	12.13	0.34	13	0.42	8.6	0.2	654	0.35	1	6	5	0.833333	5	4	0.8	4	2	1+1	1	1	1				1	41	4	2	1	2150		43642	33550	4364233550	0
2019-06-28	1+2+5	33571	24.5	1	3	21.7778	2.14	5.11	41.11	6.26	0.33	28	0.23	15.2	0.35	884	0.21	1	9	4	0.444444	4	4	1	4	2	1+1	1	1	1				1	38	6	1	2	2550		43644	33571	4364433571	0
2019-06-28	1+5	33573	38.7	2	2	23.0469		2.26	43.7	6.14	0.55	24	0.21	10.6	1.03	945	0.33	1	4	3	0.75	3	3	1	4	2	1+1	0													43644	33573	4364433573	0
2019-07-02	1+4+5	14062	29.4	2	2	23.5556	1.01							11.1	0.81	993	0.55	2	6	4	0.666667	4	3	0.75	4	1	3+3	0													43648	14062	4364814062	0
2019-07-02	4+5	33647	27.6	1	3	22.8329	1.15				1.06	18	0.64	12.7	1.14	1925	0.66	1	10	4	0.4	4	3	0.75	4	2	2+2	1	1	1				1	38	5	1	2	3500		43648	33647	4364833647	0
2019-07-04	2+5	33679	28	1	7	17.7999	9.33				0.57	54	0.37	8.4	0.52	2103	0.37	1	22	12	0.545455	13	13	1	4	1	1+1	1	1	1				1	40	6	1	1	3520		43650	33679	4365033679	0
2019-07-22	1+5	33885	24.9	2	4	16.7311	4.68				0.38	19	0.3	8.5	0.6	1756	0.59	1	7	6	0.857143	5	4	0.8	4	2	1+2	1	2	2				2	42	0	2	1	2350	2800	43668	33885	4366833885	0
2019-07-22	2+5	33891	28.5	1	2	26.7698	3.8				0.15	17	0.36	9.4	0.07	210	0.21	1	4	3	0.75	3	3	1	4	2	1+1	1	2	2				1	36	3	2	1	3250	2350	43668	33891	4366833891	0
2019-07-22	1+5	33909	38.8	2	5	20.5049	2.7				0.12	20	0.29	11.3	0.32	1775	0.58	2	7	4	0.571429	4	4	1	4	1	1+1	0													43668	33909	4366833909	0
2019-07-26	1+5	33968	30.3	1	6	25.3333	2.3	6.41	38.8	9.67	0.31	16	0.66	12.7	0.36	375	0.59	1	6	6	1	6	5	0.833333	4	1	1+1	1	1	1				1	39	2	2	1	2800		43672	33968	4367233968	0
2019-07-26	1+2+5	33975	29.6	2	1	26.6667	4.27	1.78	42.53	8.2				10.8	1.01	1831	0.36	1	6	4	0.666667	4	3	0.75	4	1	1+2	1	1	1				1	39	4	2	1	3700		43672	33975	4367233975	0
2019-07-26	5	11415	30.1	2	3	18.8271					0.5	22	0.3	9	1.82	2029	0.52	2	20	13	0.65	13	10	0.769231	4	2	1+1	1	2	2				2	38	2	2	2+2	2500	2600	43672	11415	4367211415	0
2019-07-27	5	33988	37.3	1	2	21.2183	1.14	2.86	35.31	7.39	0.3	25	1.25	8	0.67	1328	0.74	1+2	10	7	0.7	7	3	0.428571	4	2	1+2	1	1	1				1	39	6	2	1	3820		43673	33988	4367333988	0
2019-08-13	4+5	34225	32.3	2	4	17.7096		4.01	46.45	13.73	0.13	27	0.42	9.8	1.86	858	0.31	1	8	5	0.625	5	3	0.6	4	1	1+1	0													43690	34225	4369034225	0
2019-08-22	1+2+5	30629	34.6	2	2	20.061					0.29	30	0.25	10.6	0.82	2970	0.56	2	15	14	0.933333	14	3	0.214286	4	2	1+1	1	1	1				1	39	2	2	1	3550		43699	30629	4369930629	0
2019-08-31	1+5	34481	31.8	1	7	20.0288	0.75				0.97	21	0.36	13.5	1	1747	0.38	1	7	5	0.714286	5	5	1	4	2	1+2	0													43708	34481	4370834481	0
2019-09-02	5	28467	29	1	5	24.7676					0.32	18	0.21	7.9	0.69	782	0.39	2	7	3	0.428571	3	3	1	4	1	1+1	0													43710	28467	4371028467	0
2019-09-02	1+5	34489	27.6	1	8	25.7812	2.81	2.25	29.95	5.11	0.19	30	0.48	8.4	0.21	804	0.43	1	6	5	0.833333	5	4	0.8	4	2	1+1	0													43710	34489	4371034489	0
2019-09-09	2+5	34578	31.8	1	4	26.0375	10.08				0.34	32	0.24	11.5	0.54	1695	0.42	2	6	4	0.666667	4	3	0.75	4	2	1+1	1	2	2				2	33	2	2	1+1	2400	1700	43717	34578	4371734578	0
2019-09-10	2+5	34594	33	2	5	22.3478	3.02							10.8	1.95	1772	0.72	1	6	5	0.833333	5	3	0.6	4	2	1+1	1	1	1				1	35	0	2	1+1	2000	2750	43718	34594	4371834594	0
2019-09-10	染色体+1+5	34605	29.9	2	2	18.9619	1.01	4.41	56.95	10.9	0.49	28	1.33	9.8	0.6	528	1.43	1	6	5	0.833333	5	5	1	4	2	1+2	1	2	2				2	29	1	2	1+1	1150	810	43718	34605	4371834605	0
2019-09-12	1+5	34633	30.4	2	1	21.4536	2.27	1.83	33.02	7.76				10.9	0.42	606	0.36	1	7	5	0.714286	5	3	0.6	4	1	1+1	1	1	1				1	40	4	2	1	3700		43720	34633	4372034633	0
2019-09-16	1	34667	37.5	2	5	22.6562	1.54	5.25	38.26	7.78	0.27	25	0.81	10.1	0.44	1381	0.74	1	8	5	0.625	4	3	0.75	4	2	1+1	1	1	0	1	13	1								43724	34667	4372434667	0
2019-09-18	4+5	34707	26.8	1	3	17.1875	1.14	6.78	62.56	9.33	0.68	18	0.67	11.7	0.57	2590	1.24	1	7	6	0.857143	6	5	0.833333	4	2	1+1	1	2	1				1	40	0	1	2	3200		43726	34707	4372634707	0
2019-09-20	1+4+5	34742	38.4	2	1	27.0993	0.96	2.81	28.77	9.54	0.28	26	1.76	7.5	0.72	358	0.87	1	6	6	1	6	6	1	4	2	1+1	1	2	2				2	38	3	2	2	2100	3040	43728	34742	4372834742	0
2019-09-21	5	34746	25.1	2	2	19.8141	1.07				0.34	27	0.46	12.2	0.48	1575	0.46	2	5	5	1	5	4	0.8	4	2	1+1	1	2	2				1	37	6	1	1	3000		43729	34746	4372934746	0
2019-09-23	1+5	34770	37	2	3	22.2222	1.46				0.2	12	1.14	14.2	1.46	977	0.62	1	7	5	0.714286	6	6	1	4	2	1+1	1	1	1				1	39	2	2	1	3350		43731	34770	4373134770	0
2019-09-26	1+5	34815	29.2	2	5	25.6312		3.82	30.38	11.3	0.44	21	0.22	10.8	0.59	784	0.21	1	3	3	1	3	3	1	4	2	1+1	0													43734	34815	4373434815	0
2019-09-30	4+5	34878	35.1	2	1	21.0938	1.56							9.7	0.33	1828	0.57	1	6	5	0.833333	5	5	1	4	1	1+1	1	1	1				1	38	6	2	1	3200		43738	34878	4373834878	0
2019-10-12	1	33298	26.9	1	1	18.2899	1.61				0.38	27	0.43	9.7	0.38	1105	0.63	2	5	3	0.6	3	3	1	4	2	1+2	0													43750	33298	4375033298	0
2019-10-23	2+5	35170	32.3	2	6	24.0346		1.99	32.76	6.41	0.36	48	0.49	12.7	0.25	2171	0.73	2	17	13	0.764706	13	11	0.846154	4	1	1+1	1	1	1				1	38	4	2	1	3340		43761	35170	4376135170	0
2019-10-26	5	35216	37.1	1	14	26.8386	2.29	2.05	23.38	7.34	0.07	31	0.23	8.4	0.07	361	0.21	1	4	3	0.75	3	3	1	4	1	1+2	0													43764	35216	4376435216	0
2019-11-04	1+2+5	35297	28.4	1	2	20.7008		12.42	57.5	10.97	0.47	16	0.32	12.3	0.45	1173	0.36	1	5	5	1	5	4	0.8	4	2	1+1	1	2	2				2	37	0	2	1	2200	2050	43773	35297	4377335297	0
2019-11-14	5	35448	31.1	2	6	18.7783	1.75	6.59	49.78	10.45	0.39	12	0.73	11.7	0.72	2368	0.36	1	7	6	0.857143	6	5	0.833333	4	1	1+1	0													43783	35448	4378335448	0
2019-11-20	4+5	35542	27.8	2	1	19.7232	1.57	3.48	35.57	9.34	1.37	25	1.36	13.5	2.56	984	0.48	1	6	6	1	6	6	1	4	2	1+1	1	2	2				2	36	0	2	1+2	2520	2230	43789	35542	4378935542	0
2019-11-26	1+2+5	35656	30.2	2	3	31.25	3.44	2.66	32.54	7.48	0.26	14	0.41	8.2	0.5	2697	0.5	1	8	5	0.625	5	4	0.8	4	2	1+2	0													43795	35656	4379535656	0
2019-12-06	1+2+5	35772	25.4	2	3	25.9701		8.12	56.2	5.7	0.51	57	0.97	11.5	0.38	452	0.47	2	6	3	0.5	4	4	1	4	1	1+1	1	1	1				1	40	3	1	2	3100		43805	35772	4380535772	0
2019-12-13	5	35401	26.7	1	3	23.3377	7.25				0.29	36	0.66	9.7	0.08	310	0.94	1	6	5	0.833333	5	5	1	4	2	1+1	1	1	1				1	40	0	2	1	3800		43812	35401	4381235401	0
2019-12-26	1+5	36020	31	2	4	19.1467		3.03	46.19	9.6				10				1	15	11	0.733333	11	5	0.454545	4	1	1+2	1	1	1				1	38	0	1	1	3330		43825	36020	4382536020	0
2020-01-13	1+5	36168	37	2	2	18.97	4.82				0.95	29	0.45	8	3.12	1956	0.81	1	9	6	0.666667	6	5	0.833333	4	2	1+1	0													43843	36168	4384336168	0
2020-03-02	1+5	33085	32.1	2	2	22.7732	2.71	3.96	49	5.87	0.36	45	0.21	11.4	0.41	1303	0.32	1	6	5	0.833333	5	5	1	4	2	1+1	0													43892	33085	4389233085	0
2020-04-17	4+5	36715	38.2	2	1	28.9811			36.45		0.15	12	0.56	9	0.55	1056	0.67	1	7	2	0.285714	4	3	0.75	4	2	1+1	0													43938	36715	4393836715	0
2020-04-21	1	36794	27.4	2	1	24.1415	6.16	5.11	33.79	6.64	0.23	19	0.37	12.1	0.37	1099	0.48	1	8	4	0.5	5	5	1	4	2	1+1	1	2	2				1	37	6	2	1+2	2800	2450	43942	36794	4394236794	0
2020-04-22	1+4+5	35970	30.3	1	2	20.4467	1.43				0.92	14	0.3	14	1.48	2393	1.05	1	7	6	0.857143	6	5	0.833333	4	2	1+1	1	2	1				1	39	5	1	2	3000		43943	35970	4394335970	0
2020-04-25	4	36845	32.8	1	1	21.0938	1.03				0.51	15	0.26	11.2	1.22	1433	0.5	1	6	6	1	6	4	0.666667	4	2	1+2	1	2	2				2	37	6	2	1+2	2750	2550	43946	36845	4394636845	0
2020-05-04	4+5	36962	37.4	2	2	22.7732	1.11	4.82	22	7.66	0.16	12	0.31	10.6	0.07	1723	0.88	2	7	5	0.714286	3	3	1	4	2	1+1	1	1	1	1	8	4								43955	36962	4395536962	0
2020-05-04	1+5	36986	35	1	3	17.0068	10.75	10.99	32	10.75	0.47	17	0.61	10.1	2.34	2416	0.58	1	7	7	1	7	7	1	4	1	2+2	0													43955	36986	4395536986	0
2020-05-05	2+5	37002	27.7	1	2	25.3906	4.57				0.15	23	0.58	10.8	0.33	2955	0.64	1	14	9	0.642857	9	9	1	4	2	1+2	1	2	2				2	35	4	2	1+2	2350	2550	43956	37002	4395637002	0
2020-05-11	1+5	37069	25.5	2	1	19.4363		6.39	38.78	7.34	0.43	24	0.48	8.7	0.5	2594	0.4	1	4	4	1	4	3	0.75	4	2	1+1	0													43962	37069	4396237069	0
2020-05-13	1+5	37128	33.5	2	2	21.2306	3.12	4.76	28	8.5	0.21	18	0.45	10	0.56	2122	0.93	1	13	10	0.769231	10	9	0.9	4	1	1+1	0													43964	37128	4396437128	0
2020-05-13	1+5	37131	29.7	2	4	27.3438	1.77	2.04	20	6.7	0.43	26	0.7	7.5	1.02	818	0.58	1	4	4	1	4	4	1	4	2	1+2	0													43964	37131	4396437131	0
2020-05-16	4+5	37187	27.9	1	5	23.3355	1.13				0	0	0	10.2	0.85	1179	0.34	1	6	5	0.833333	5	5	1	4	2	1+1	1	1	1				1	38	2	1	1	3500		43967	37187	4396737187	0
2020-05-19	2+5	37240	30.9	1	2	21.5019	4.16				0.41	18	0.34	11.8	0.49	1589	0.3	1	7	5	0.714286	5	4	0.8	4	2	1+2	1	2	2				2	37	2	2	1+2	3100	2300	43970	37240	4397037240	0
2020-05-20	1+5	37259	35.5	2	10	17.2111					0.44	20	0.23	11	1.1	1440	0.66	1	7	7	1	7	4	0.571429	4	2	1+1	1	1	1				1	38	5	2	2	3050		43971	37259	4397137259	0
2020-05-22	2+5	37298	29.7	2	5	24.974		2.57	51	10.24	0.27	34.88	0.36	13.1	0.54	1287	0.47	1	16	15	0.9375	15	11	0.733333	4	1	2+2	1	1	1				1	38	2	1	1	3250		43973	37298	4397337298	0
2020-05-25	1+2	37336	26.7	1	1	19.5312	3.52	4.83	33.09	6.64	0.78	24	0.39	8.8	1.61	3118	0.53	1	15	7	0.466667	7	7	1	4	1	1+2	1	1	1				1	38	5	1	2	2700		43976	37336	4397637336	0
2020-05-27	畸胎瘤剥除术后 +5	37384	34.4	2	1	21.7193	1.62							13.1	1.65	1585	0.54	1	6	4	0.666667	4	4	1	4	1	1+1	1	1	1				1	36	6	1	2	2900		43978	37384	4397837384	0
2020-05-28	1+3+5	37410	34.5	1	5	25.7117	4.34	4.25	61.02	8.28	0.42	112	0.35	9.9	0.25	1975	0.86	1	6	5	0.833333	5	5	1	4	2	1+1	1	1	1				1	39	4	1	1	3600		43979	37410	4397937410	0
2020-05-29	1+5	37431	35.2	2	3	23.9188	7.13				0.39	26.05	0.32	10.8	0.59	656	0.81	1	6	3	0.5	3	3	1	4	1	1+1	0													43980	37431	4398037431	0
2020-05-29	1+5	37447	25.5	1	4	18.026	3.4	3.85	38.48	7.3	0.27	12	0.22	8.1	0.66	1265	0.42	1	14	10	0.714286	10	8	0.8	4	2	1+1	1	2	2				2	38	6	1	1	2660		43980	37447	4398037447	0
2020-06-03	2+3	37485	27.3	1	2	20.9644	3.43	76.9	83.19	14.06	0.57	28	0.65	11.7	1.49	1046	0.71	1	6	6	1	6	5	0.833333	4	2	1+1	1	2	2				1	37	6	2	2+2	2350	2450	43985	37485	4398537485	0
2020-06-06	1+4+5	37522	37.8	2	3	20.4491	0.98	6.91	52.93	19.47	0.82	14	0.33	13.1	0.27	1062	0.46	1	6	5	0.833333	4	4	1	4	2	1+1	1	1	1				1	40	1	1	2	3600		43988	37522	4398837522	0
2020-06-08	1+2+5	37558	28.3	2	3	23.03	5.04	2.54	95.81	6.64				13.2	0.76	1502	0.39	1	9	3	0.333333	3	3	1	4	2	2+2	1	1	1				1	39	2	2	1	4350		43990	37558	4399037558	0
2020-06-11	1+2+5	37610	29.9	1	7	30.4438	6.66	11.35	37.34	9.09	0.26	14	0.21	12.5	0.33	907	0.43	2	9	5	0.555556	5	4	0.8	4	2	1+2	1	2	2				2	37	4	2	1+2	2500	2500	43993	37610	4399337610	0
2020-06-11	2+5	37607	36.2	2	1	26.5021	4.96				0.29	21	0.24	11.5	0.45	1045	0.21	1	14	9	0.642857	9	5	0.555556	4	1	1+1	1	1	0	1	9	2								43993	37607	4399337607	0
2020-06-15	1+5	15584	32.6	2	3	19.8791	1.36	3.42	39.11	11.31	0.22	14	0.94	9.1	2.39	1164	1.17	1	7	5	0.714286	5	4	0.8	4	1	1+1	0													43997	15584	4399715584	0
2020-06-18	5	37749	24.6	2	5	19.1111	9				0.25	23.81	0.21	7.4	0.57	1336.13	0.73	1	12	7	0.583333	7	4	0.571429	4	1	1+3	1	1	0	1	7	5								44000	37749	4400037749	0
2020-06-18	1+5	37750	25.5	2	1	23.1473		2.65	40.54	3.75	0.46	16	0.39	10.7	1.68	2947	0.63	1	20	11	0.55	11	10	0.909091	4	1	1+1	1	1	1				1	40	2	1	1	4240		44000	37750	4400037750	0
2020-06-25	2+5	37854	27.4	2	1	29.2969	7.59	3.18	33.07	5.81				9.4	0.55	1627	0.52	1	6	4	0.666667	4	4	1	4	2	1+2	1	1	0	1	7	2								44007	37854	4400737854	0
2020-07-01	5	37940	32.2	2	2	19.3772	3.88	3.21	39.93	6.32	0.19	23	0.6	9.7	0.45	1165	0.56	1	7	7	1	7	3	0.428571	4	2	1+1	1	1	0	1	6	5								44013	37940	4401337940	0
2020-07-10	1+2+5	38083	28.3	1	2	18.1449	8.6				0.81	15	0.8	9.9	0.8	1519.56	0.56	1	6	3	0.5	3	3	1	4	2	1+2	0													44022	38083	4402238083	0
2020-07-10	5	38081	40.4	2	1	19.3821	2.58				0.46	13	0.34	9.9	1.31	3240.5	0.37	1	7	4	0.571429	4	4	1	4	2	1+1	0													44022	38081	4402238081	0
2020-07-15	1+2+5	38145	26.5	1	2	24.974	9.19	14.65	49.88	6.43	0.9	36.62	0.26	11.9	1.31	1424	0.28	1	17	15	0.882353	15	14	0.933333	4	1	1+2	1	1	1				1	39	6	1	2	3150		44027	38145	4402738145	0
2020-07-15	5	38160	34.2	2	3	19.313					0.7	11.87	0.21	8.2	0.51	1046	0.34	2	3	3	1	3	3	1	4	2	1+1	0													44027	38160	4402738160	0
2020-07-20	4+5	38201	41	2	1	22.3133	2.64	3.55	26.05	10.71	0.27	19	0.6	8.4	0.92	2020	0.57	1	6	4	0.666667	4	3	0.75	4	1	1+1	1	1	1				1	37	6	2	1	3490		44032	38201	4403238201	0
2020-07-22	1+5	38245	38.8	2	2	20.5688	2.67	2.23	40.88	8.55	0.1	28	0.52	8	0.2	1624.35	1.28	1	19	14	0.736842	14	14	1	4	1	1+1	0													44034	38245	4403438245	0
2020-07-23	1	38251	39.6	2	2	22.0317	1.94	4.12	41.05	7.21	0.56	17.21	0.21	9.6	0.77	2784.95	0.98	1	9	5	0.555556	5	4	0.8	4	2	2+2	1	2	2				2	30	6	2	1+2	1500	1750	44035	38251	4403538251	0
2020-07-25	1+5	38308	23.1	1	3	19.7055	4.92	20.91	39.95	17.25	0.1	16.7	0.54	12.8	0.44	2011	1.08	2	15	12	0.8	12	12	1	4	1	1+1	1	1	1				1	38	5	2	2	2950		44037	38308	4403738308	0
2020-07-27	1+5	38325	25	1	3	19.1111	7.11	2.68	38.83	6.43	0.55	15.15	0.7	9	0.53	825.22	1.05	1	16	10	0.625	9	8	0.888889	4	1	1+1	0													44039	38325	4403938325	0
2020-07-27	1+5	38331	30.8	2	1	18.3594	3.42							10.8	1.58	3164.71	1.04	1	14	7	0.5	8	7	0.875	4	1	1+2	0													44039	38331	4403938331	0
2020-07-27	1+5	38335	30.7	2	5	20.7612	5.04	5.51	52.47	6.74	0.53	26.5	0.32	10.9	0.44	1756.99	0.45	1	6	4	0.666667	3	3	1	4	1	1+1	1	1	1				1	40	0	2	1	3000		44039	38335	4403938335	0
2020-08-07	5	36442	26.8	2	2	20.1951					0.28	25.6	0.39	10.2	0.49	1781.69	0.21	1	13	9	0.692308	8	5	0.625	4	1	1+1	1	1	0	1	9	1								44050	36442	4405036442	0
2020-08-08	4+5	38509	41.8	2	4	27.4756	1.06	2.88	26.29	10.22	0.07	14.8	0.28	9.5	0.45	1592.02	0.65	1	6	5	0.833333	5	4	0.8	4	1	1+1	0													44051	38509	4405138509	0
2020-08-10	1+5	38528	30.9	2	1	20.4294	2.44				0.36	43.54	0.22	10.8	0.4	1490.04	1.02	1	14	11	0.785714	11	7	0.636364	4	1	1+1	0													44053	38528	4405338528	0
2020-08-10	1+5	38530	37.3	2	10	24.0346	1.66	5.09	87.11	12.86	0.23	41.56	0.36	10.8	0.55	1161.03	0.86	1	4	4	1	4	4	1	4	1	1+1	0													44053	38530	4405338530	0
2020-08-12	1+5	38558	27.5	2	7	24.7676	1.84	2.68	49.34	7.95	0.3	25.55	0.21	8.6	0.62	839.22	0.26	1	8	7	0.875	7	6	0.857143	4	2	1+1	1	2	1				1	36	3	2	2	2500		44055	38558	4405538558	0
2020-08-25	1+5	38776	32.6	2	8	19.5312	1.69				0.41	20.63	0.44	15	0.59	868.17	0.62	1	6	5	0.833333	5	3	0.6	4	2	1+1	0													44068	38776	4406838776	0
2020-08-31	5	38156	27.2	1	3	23.4375					0.12	17.05	0.37	13.5	0.31	2966.4	1.01	1+2	26	15	0.576923	15	5	0.333333	4	1	1+1	1	1	1				1	37	6	1	1	3140		44074	38156	4407438156	0
2020-08-31	1+5	38857	34.4	2	8	19.5717	2.16	13.38	273.15	8.26	0.72	29.91	0.26	8.4	1.11	724.21	0.38	1	5	4	0.8	4	4	1	4	1	1+1	1	1	1				1	37	1	2	2	2250		44074	38857	4407438857	0
2020-09-07	1+5	38949	27	1	6	17.4818	5.12	2.71	73.25	6.74	0.32	19.88	0.57	10.2	0.35	4348.2	0.82	1	15	13	0.866667	13	10	0.769231	4	1	2+2	1	1	1				1	38	4	2	1	3300		44081	38949	4408138949	0
2020-09-07	1+5	38969	35.9	2	11	23.4375	5.6	3.6	38.61	6.71	0.22	24.56	0.54	9.8	0.96	2823.2	0.7	1	18	9	0.5	9	8	0.888889	4	1	1+1	0													44081	38969	4408138969	0
2020-09-14	5	36478	29.9	2	2	18.026	3.39				0.54	29.5	0.5	14.1	1.08	2929.9	1.03	1	25	19	0.76	19	17	0.894737	4	1	1+1	1	1	1				1	38	2	1	1	3986		44088	36478	4408836478	0
2020-09-16	1+5	39097	40.9	2	1	23.4375	3.75	2.81	71.72	6.23	0.65	29.2	0.23	8.1	1.46	1987.9	0.68	2	10	8	0.8	8	6	0.75	4	2	1+2	0													44090	39097	4409039097	0
2020-09-23	2+5	39183	25	1	4	26.56	6.35	4.06	95.37	4.94	1.03	84.3	0.59	11.2	0.65	1860	1.01	2	14	10	0.714286	10	8	0.8	4	2	1+1	1	1	1				1	40	3	2	1	3800		44097	39183	4409739183	0
2020-09-28	2+5	38070	30	1	4	22.7732	4.81				0.34	24.3	0.55	12.5	0.26	1485.5	0.47	1	17	11	0.647059	11	10	0.909091	4	1	1+1	1	1	1				1	39	2	2	1	3080		44102	38070	4410238070	0
2020-09-29	1+5	39252	28	2	2	19.1467	2.62				0	0	0	11.3	0.48	1479.6	0.82	1	9	7	0.777778	5	5	1	4	1	1+1	0													44103	39252	4410339252	0
2020-09-30	5	25327	33	2	2	19.563		4.8	41.29	5.15	0.22	27	0.63	11.5	0.23	680.5	0.43	2	11	9	0.818182	9	8	0.888889	4	2	1+1	1	1	0	1	8	5								44104	25327	4410425327	0
2020-09-30	5	39276	30	1	4	20.7008	1.28				0.24	48.6	0.85	9.7	0.27	2231	0.92	1	15	9	0.6	9	9	1	4	1	1+1	0													44104	39276	4410439276	0
2020-09-30	1+5	34619	34	2	4	25.4767	1.51	7.75	62.21	9.68	0.37	21.9	0.44	10	0.42	1767.8	0.9	1	7	6	0.857143	6	4	0.666667	4	2	2+3	0													44104	34619	4410434619	0
2017-09-01	1+5	23109	34	2	1	19.56					0.6	35	0.22	7.8	1.02	5810	0.59	1	16	11	0.6875	11	9	0.818182	5	1	1	0													42979	23109	4297923109	0
2017-09-02	1+2+5	23121	30	2	1	22.06		3.86		6.27	0.25	12	0.26	3.2	0.19	1790	0.4	1	10	8	0.8	6	5	0.833333	5	1	1	1	1	2				2	31	5	2	2+2	1050	1570	42980	23121	4298023121	0
2017-09-04	1+5	23137	24	1	2	23.44		3.89	43	4.83	0.07	17	0.21	11.5	0.31	1416	0.38	1	10	7	0.7	7	7	1	5	1	1	1	1	1				1	39	1	1	1	2700		42982	23137	4298223137	0
2017-09-06	1+5	23170	32	2	3	20.93		2.84	66	5.24	0.2	17	0.26	11.7	0.35	3947	0.75	1	15	11	0.733333	10	7	0.7	5	1	1	1	1	1	1	9	5								42984	23170	4298423170	0
2017-09-07	1+5	23189	30	1	5	22.66		7.15	36	6.89				10.5	0.97	2291	0.51	1+2	17	12	0.705882	12	12	1	5	1	1	1	1	1				1	40	5	1	1	3680		42985	23189	4298523189	0
2017-09-07	5	23193	31	2	1	24.09					0.3	12	0.21	10.4	0.13	2106	0.23	1	17	12	0.705882	13	9	0.692308	5	1	1	1	1	1				1	41	0	2	1	3450		42985	23193	4298523193	0
2017-09-07	2+5	23209	28	1	2	17.48		17.95	65	7.52	0.59	18	0.21	12.4	0.28	3774	0.62	2	11	11	1	10	10	1	5	1	1	0													42985	23209	4298523209	0
2017-09-07	5	23217	40	2	1	17.85	8.71				0.38	12		15.2	1.66	1835	1.98	1	7	4	0.571429	5	5	1	5	1	1	0													42985	23217	4298523217	0
2017-09-08	1+5	23241	34	2	3	23.15		3.52	36.7	5.63	0.22	19	0.21	9	0.53	681	0.41	1	8	7	0.875	8	8	1	5	2	1	1	2	2				2	38	0	2	2+2	2550	2550	42986	23241	4298623241	0
2017-09-08	1+5	23245	41	2	1	25.15					0.12	27	0	8.7	0.12	1746	0.61	1	13	8	0.615385	8	7	0.875	5	1	1	1	1	1				1	38	4	2	1	3100		42986	23245	4298623245	0
2017-09-08	1+5	23242	29	1	5	26.71		3.16	36	8.52	0.23	12	0.33	11.3	0.35	555	0.32	1	5	5	1	5	3	0.6	5	2	1	0													42986	23242	4298623242	0
2017-09-08	1+5	23260	38	2	2	22.77					0.23	18	0	11.4	1.66	2216	0.58	1+2	14	8	0.571429	8	8	1	5	2	1	1	2	1				1	36	3	2	1	2525		42986	23260	4298623260	0
2017-09-08	1+5	23265	28	2	2	24.14					0.18	44	0.58	9.9	0.3	2447	1.19	1	15	10	0.666667	10	7	0.7	5	2	1	0													42986	23265	4298623265	0
2017-09-09	1+5	23267	40	2	1	20.44			44	5.6	0.32	16	0.42	11	1.25	1309	0.4	1	11	9	0.818182	9	7	0.777778	5	2	1	0													42986	23267	4298623267	0
2017-09-11	1+5	23280	29	2	1	22.86						22		11.2	0.53	2557	0.42	2	18	10	0.555556	11	10	0.909091	5	1	1	1	1	1				1	40	3	1	2	3300		42989	23280	4298923280	0
2017-09-11	5	22204	28	1	3	22.03					0.58	14		11	0.78	4810	1.66	1	13	9	0.692308	7	7	1	5	1	1	0													42989	22204	4298922204	0
2017-09-12	1+5	23291	35.3	2	1	22.4813	5.9				0.07	14	0.38	12.5	1.02	3647	0.59	1	18	11	0.611111	11	11	1	5	1	1	1	1	1				1	34	3	2	1	2400		42990	23291	4299023291	0
2017-09-13	1+5	23312	31.6	2	2	17.5781		2.42	60.1	5.37	0.3	18	0.45	8.9	0.6	2626	0.22	1	10	6	0.6	8	8	1	5	2	1	1	1	1				1	40	6	1	1	3100		42991	23312	4299123312	0
2017-09-13	1+2+5	23313	33.6	2	1	26.2985		0.45	170	1.07	0.63	36	0.26	11.6	1.11	3112	0.37	1	9	5	0.555556	5	5	1	5	2	1	1	2	2		14	0	1	39	5	1	2	3350		42991	23313	4299123313	0
2017-09-13	1+5	23316	27.7	1	2	18.8189					0.57	24	0.32	11.1	0.65	1947	1.14	1	16	14	0.875	15	14	0.933333	5	1	1	1	1	1				1	39	0	2	1	3470		42991	23316	4299123316	0
2017-09-15	1+5	23353	33.1	2	1	23.1111		4.83	44	7.7	0.56	12	0.41	9.9	0.54	2978	0.8	1	25	18	0.72	18	18	1	5	1	1	0													42993	23353	4299323353	0
2017-09-15	5	23357	22.7	1	3	21.4903								16	0.18	2314	0.57	2	18	16	0.888889	16	16	1	5	1	1	1	1	1				1	39	3	1	1	3600		42993	23357	4299323357	0
2017-09-15	1+5	23025	27.5	2	3	19.7055					0.43	25	0.4	9.9	0.63	1990	0.86	1	15	15	1	15	14	0.933333	5	1	1	0													42993	23025	4299323025	0
2017-09-18	1+5	23365	28.3	1	2	19.9792					0.76	12	0.21	15	0.75	2262	0.45	1	15	14	0.933333	13	10	0.769231	5	2	1	0													42996	23365	4299623365	0
2017-09-19	1+5	23391	28	2	2	18.13		3.49	54		0.4	19	0.41	12	0.5	1852	0.92	2	9	9	1	9	9	1	5	1	1	0													42997	23391	4299723391	0
2017-09-19	1+5	23393	31	1	3	21.01	4.41	2.12	44	7.86	0.74	12	0.56	15.5				1	11	5	0.454545	5	5	1	5	2	1	1	1	1				1	40	4	2	1	3350		42997	23393	4299723393	0
2017-09-22	1+5	23469	21	1	2	23.31		7.65	46.9	5.41	0.33	38	0.37	10.9	1.49	1106	0.46	1	11	6	0.545455	8	7	0.875	5	1	1	1	1	1				1	39	1	2	1	2900		43000	23469	4300023469	0
2017-09-22	1+5	23478	30	2	4	24.22		2.45	18.8	5.48	0.48	29	1	12.1	0.86	2630	1.2	1	15	11	0.733333	12	10	0.833333	5	1	1	1	1	1				1	39	6	1	2	3200		43000	23478	4300023478	0
2017-09-23	5	23178	29	1	4	16.42					1.99	12	0.53	11.1	1.92	2487	0.95	1	15	11	0.733333	11	11	1	5	1	1	0													43001	23178	4300123178	0
2017-09-25	2+5	23483	37	1	1	28.98					0.2	19	0	10.4	0.26	2050	0.63	1	18	6	0.333333	13	12	0.923077	5	1	1	0													43003	23483	4300323483	0
2017-09-25	1+5	23496	30	2	1	24.34	2.78							10.5	0.42	1620	0.26	1	10	5	0.5	5	4	0.8	5	1	1	1	1	1	1	14	6								43003	23496	4300323496	0
2017-09-25	5	22703	30	1	1	23.88					0.3	24	0.6	15	0.51	2854	1.18	1+2	18	6	0.333333	5	4	0.8	5	1	1	0													43003	22703	4300322703	0
2017-09-26	1+2+5	23522	25	1	5	24.12					0.09	34	0	9.6	0.42	2000	0.33	1	7	5	0.714286	7	7	1	5	1	1	0													43004	23522	4300423522	0
2017-09-27	1+4+5	21770	31.2	2	4	21.5019		2.26	101.7	10.24	0.56	12	0.53	12.5	1.01	628	0.21	1	7	7	1	7	7	1	5	1	1	1	1	1				1	38	6	2	1	3050		43005	21770	4300521770	0
2017-09-27	1+2+5	23540	28.4	1	2	27.0993		3.62	42.6	6.19	0.55	12	0.3	12.2	0.57	2216	0.75	1	20	16	0.8	15	13	0.866667	5	1	1	0													43005	23540	4300523540	0
2017-09-27	5	23546	34.6	2	6	21.5019		2.36	47.4	8.08	0.35	16	0.76	7.9	0.39	1779	1.17	1	10	8	0.8	9	7	0.777778	5	2	1	1	1	1				1	38	1	2	1	3400		43005	23546	4300523546	0
2017-09-28	5	23556	34.3	1	2	27.0552		2.7		1.1				18	0.17	1792	1.03	1	8	8	1	7	5	0.714286	5	1	1	1	1	1				1	37	3	2	1	3400		43006	23556	4300623556	0
2017-09-29	1+5	20288	41.9	2	2	22.3214		2.85	38	9.99	0.26	12	0.67	8.8	1.73	2805	1.21	1	8	6	0.75	7	7	1	5	2	1	1	1	1				1	38	4	2	1	3200		43007	20288	4300720288	0
2017-09-29	2+5	23580	31.2	2	6	28.2828	7.26	13.43	51.01	5.16	3.21	34	0.21	10.2	1.73	2768	0.53	1	18	15	0.833333	15	15	1	5	1	1	0													43007	23580	4300723580	0
2017-09-29	1+5	23582	32.1	2	3	21.3039		3.54	106	8.14	0.24	13	0.21	9.3	0.92	1423	0.39	1	10	10	1	10	8	0.8	5	1	1	0													43007	23582	4300723582	0
2017-09-29	1+5	3537	32.8	2	1	21.1927					0.17	12	0.21	10.6	0.79	2407	0.48	1	18	11	0.611111	11	11	1	5	1	1	1	1	1				1	38	2	2	2	3200		43007	3537	430073537	0
2017-10-04	5	22362	33	2	5	21.72					0.63	44	0	11.3	0.49	1013	0.21	1	18	12	0.666667	18	13	0.722222	5	1	1	1	1	1				1	40	5	2	1	4050		43012	22362	4301222362	0
2017-10-04	1+5	21643	39	2	7	25.77		1.77	42	6.74	0.07	19	0.26	13.5	0.08	745	0.21	2	11	9	0.818182	9	9	1	5	2	1	1	1	1				1	39	6	2	2	3550		43012	21643	4301221643	0
2017-10-04	2+5	23133	36	1	11	19.78								9.7	0.53	3035	0.58	2	12	10	0.833333	10	10	1	5	2	1	1	1	1				1	39	1	2	1	3650		43012	23133	4301223133	0
2017-10-04	2+5	23626	24	1	3	19.82		1.37		2.51	0.07	13	0.21	12.1	0.33	891	0.22	2	13	11	0.846154	12	8	0.666667	5	1	1	1	1	1				1	38	2	2	2	2200		43012	23626	4301223626	0
2017-10-06	1+5	23647	32	1	12	22.66					0.7	12	0.48	11	0.55	5146	1.62	1	16	14	0.875	14	13	0.928571	5	2	1	1	1	1				1	39	0	2	2	3500		43014	23647	4301423647	0
2017-10-06	1+5	23649	26	1	3	23.23		1.59	35.1	3.75	0.14	36	0.83	13.9	0.36	2173	0.62	2	10	9	0.9	9	9	1	5	1	1	0													43014	23649	4301423649	0
2017-10-09	1+5	23667	42	2	14	19.48					0.13	12	0	9.8	0.46	2324	0.88	1	15	11	0.733333	12	10	0.833333	5	2	1	0													43017	23667	4301723667	Ⅱ
2017-10-09	1+5	23672	31	1	5	26.67		86.17	120.5	30.84	0.18	22	0.75	10.4	0.54	736	1.09	1	6	5	0.833333	5	5	1	5	1	1	1	1	0	1	11	2								43017	23672	4301723672	0
2017-10-09	1+5	23678	29	1	8	19.48		5.51	42	7.95	0.3	16	0.79	8.1	0.44	1765	1.83	2	15	5	0.333333	5	5	1	5	1	1	0													43017	23678	4301723678	0
2017-10-10	1+5	16950	30	2	1	18.31		5	35.5	7.39	0.38	12	0.21	9	0.37	1016	0.21	1	11	8	0.727273	8	4	0.5	5	1	1	0													43018	16950	4301816950	0
2017-10-10	1+5	23699	35	2	1	19.53								12.7	0.34	2050	0.33	1	10	7	0.7	9	9	1	5	1	1	1	1	0	1	7	5								43018	23699	4301823699	0
2017-10-12	1+5	23741	29	1	1	21.8					0.77	16	0.31	15.5	0.61	1726	0.6	1	8	6	0.75	6	6	1	5	1	1	1	1	1				1	37	0	1	1	3450		43020	23741	4302023741	0
2017-10-12	1+2+5	23746	33	1	3	23.42					0.6	43	0.58	12.7				2	16	10	0.625	10	6	0.6	5	1	1	1	1	2	1	22	5								43020	23746	4302023746	0
2017-10-12	5	23749	24	1	1	19.53		3.69	59.3	8.49	0.69	37	0.68	10.4	0.4	3417	0.94	2	17	14	0.823529	14	13	0.928571	5	2	1	1	1	1				1	40	3	2	2	3400		43020	23749	4302023749	Ⅱ
2017-10-12	5	20897	31	2	1	20.81					0.13	23	0.63	10.5	0.17	1789	1.51	2	12	9	0.75	9	7	0.777778	5	1	1	1	1	1				1	41	3	1	1	3350		43020	20897	4302020897	0
2017-10-13	1+5	23769	29	2	2	25.39		0.64	58.5	4.4	0.21	23	0.77	11.3	0.1	812	0.43	1	17	12	0.705882	12	10	0.833333	5	1	2	1	0	0											43021	23769	4302123769	Ⅱ
2017-10-13	1+5	23772	27	1	2	19.23		3.63	37.6		0.63	32	1.02	9.6	0.48	1974	0.44	1	11	6	0.545455	6	6	1	5	2	1	0													43021	23772	4302123772	0
2017-10-13	1+5	23779	33	2	1	23.31					0.33	17	0.31	10.1	0.28	2374	1.14	1	16	11	0.6875	11	11	1	5	1	1	1	1	1				1	38	2	1	1	3500		43021	23779	4302123779	0
2017-10-13	1+5	23784	27	1	4	19.23					0.14	17	0.45	9.8	0.47	1611	1.31	1	19	10	0.526316	11	9	0.818182	5	1	1	1	1	1				1	34	2	2	1	2650		43021	23784	4302123784	0
2017-10-16	2+5	23794	27	1	1	23.31		16.14	69.9	7.08	0.32	19	0.21	13.1	0.26	3064	0.51	2	13	9	0.692308	9	8	0.888889	5	1	1	1	1	1				1	39	2	1	1	3600		43024	23794	4302423794	0
2017-10-16	2+5	23807	32	2	10	24.24		21.27	229	14.7				8.1	0.82	1883	0.64	1	7	6	0.857143	7	7	1	5	1	1	0													43024	23807	4302423807	0
2017-10-17	1+5	23831	29	2	1	24.61					0.31	21	0.42	9.5	0.6	2135	0.68	1	14	11	0.785714	14	14	1	5	1	1	1	1	1				1	39	1	1	1	3550		43025	23831	4302523831	0
2017-10-17	5	23835	26	1	2	15.6		6.67	129.5	8.5	0.41	23	0.31	13	0.64	3877	0.51	2	15	14	0.933333	8	6	0.75	5	1	1	0													43025	23835	4302523835	0
2017-10-17	1+5	23844	34	2	8	20.89		3.96	33.9	5.55	0.27	43	0.87	11.1	1.05	3192	0.39	2	14	8	0.571429	8	5	0.625	5	2	1	0													43025	23844	4302523844	0
2017-10-18	1+3	23858	37	2	1	22.58								11.9	0.33	4888	1.41	1	16	15	0.9375	14	12	0.857143	5	1	1	0													43026	23858	4302623858	0
2017-10-19	1+3+5	16928	39	2	1	23.15		2.24	39	5.88				8.4	0.42	365	0.61	1	6	5	0.833333	5	5	1	5	2	1	1	1	1				1	32	6	2	1	2300		43027	16928	4302716928	0
2017-10-19	1+5	23873	28	2	2	17.78		8.11	21	5.15	0.77	12	0.21	10.4	1.06	4254	0.56	1	14	10	0.714286	11	6	0.545455	5	1	1	0													43027	23873	4302723873	0
2017-10-19	2+5	23878	20	1	1	16.22					0.28	65	0.39	8.7	1.3	3491	0.63	2	13	9	0.692308	9	9	1	5	2	2	0													43027	23878	4302723878	0
2017-10-20	1+5	21554	30	2	4	22.89		1.19	33	6.53	0.45	30	1.15	9	0.31	882	0.44	2	13	9	0.692308	10	10	1	5	2	1	1	1	1				1	39	6	1	2	3100		43028	21554	4302821554	0
2017-10-20	1+5	23880	28	2	6	20.32		7.32	45	8.62	0.38	12	0.21	8.5	0.19	843	0.42	1	18	11	0.611111	11	11	1	5	1	1	0													43028	23880	4302823880	0
2017-10-20	5	23882	31	1	2	21.76		2.92	50	7.79	0.25	15	0.27	10.1	0.21	1213	0.39	1	9	6	0.666667	5	5	1	5	1	1	1	2	2				2	37	0	2	2+2	2450	2500	43028	23882	4302823882	0
2017-10-20	5	23883	26	2	2	21.77					0.73	17	0.67	12.9	0.71	4650	0.81	1	21	13	0.619048	14	13	0.928571	5	1	1	0													43028	23883	4302823883	0
2017-10-20	1+5	13636	28	1	5	23.34		6.89	27	8.93	0.5	28	0.75	9.3	0.53	1650	0.53	2	12	10	0.833333	9	9	1	5	1	1	1	1	1				1	41	3	1	1	3500		43028	13636	4302813636	0
2017-10-20	1+4+5	23885	33	2	5	19.53		6.21	68	10.44	0.83	14	0	13.5	3.03	2709	1.13	1+2	10	6	0.6	6	6	1	5	2	1	1	2	1				1	38	4	1	1	3500		43028	23885	4302823885	0
2017-10-20	3+5	23887	29	2	2	20.94		3.92	35	8.19	0.46	16	0.37	10.9	0.6	1786	0.72	1	9	5	0.555556	5	5	1	5	1	1	1	1	1				1	38	6	1	1	3800		43028	23887	4302823887	0
2017-10-20	1+5	23890	37	1	9	19.27					0.22	95	1.19	8.5	0.52	2590	1.55	1	8	5	0.625	5	5	1	5	2	1	0													43028	23890	4302823890	0
2017-10-20	1+5	23892	37	2	1	19.83					0.28	22	0.94	10.5	0.69	1473	1.09	1	6	6	1	6	6	1	5	1	1	0													43028	23892	4302823892	0
2017-10-21	1+5	23899	32	2	2	21.37					0.32	13	0.92	9.9	0.68	2317	1.38	1	12	9	0.75	8	8	1	5	1	1	1	1	1				1	39	2	1	1	3240		43029	23899	4302923899	0
2017-10-21	5	23901	28	1	3	19.92					0.7	22	0.58	10	0.41	953	0.93	1	8	6	0.75	6	6	1	5	1	1	0													43029	23901	4302923901	0
2017-10-23	1+5	23910	32	2	5	31.96		1.8	31	6.92	0.2	21	0.31	12.7	0.56	1813	0.82	1	11	7	0.636364	6	6	1	5	1	1	0													43031	23910	4303123910	0
2017-10-23	1+5	23914	40	2	1	22.66		2.36	105	7.23	0.45	46	0.44	9	0.7	2682	0.68	1	6	6	1	6	6	1	5	1	1	1	1	1				1	37	4	1	1	2876		43031	23914	4303123914	0
2017-10-23	1+5	23912	30	2	1	21.78		3.37	34	9.1	0.46	12	0.68	11.9	0.37	2592	1.45	1	13	6	0.461538	6	4	0.666667	5	2	1	1	1	1				1	39	6	1	2	3350		43031	23912	4303123912	0
2017-10-23	1+5	23930	26	2	1	18.14					0.54	22	0.47	12.3	0.37	1582	0.45	1	10	8	0.8	8	8	1	5	1	1	1	1	1				1	40	1	1	1	3500		43031	23930	4303123930	0
2017-10-23	1+5	15324	32	2	1	22.66		4.69	31.8	5.18	0.54	37	0.56	10.4	0.97	1443	0.55	1	12	7	0.583333	6	5	0.833333	5	2	1	1	2	2				2	37	1	2	1+2	2200	2600	43031	15324	4303115324	0
2017-10-23	5	23936	38	2	5	22.03		1.85	40	4.51				21	1.1	2605	0.91	1	15	14	0.933333	14	14	1	5	2	1	1	2	2				2	38	0	2	1+1	3600	2900	43031	23936	4303123936	0
2017-10-24	5	23938	30	1	4	18.36					0.38	12	0.83	12.1	0.48	3310	0.7	2	24	18	0.75	20	9	0.45	5	2	1	0													43032	23938	4303223938	Ⅲ
2017-10-24	1+5	23943	35	2	5	27.99		3.24	34	6.13				9.6	0.6	2211	0.49	1	11	8	0.727273	8	7	0.875	5	1	1	0													43032	23943	4303223943	0
2017-10-24	1+5	23947	37	1	14	25.08	2.95							13.3	0.28	2893	0.86	2	22	17	0.772727	18	13	0.722222	5	1	1	1	1	1				1	39	5	2	1	4000		43032	23947	4303223947	0
2017-10-24	5	23951	32	2	1	23.88		50.32	119	19.03	0.1	23	0.48	10.8	0.19	2121	0.64	1	17	16	0.941176	17	16	0.941176	5	1	1	1	1	1				1	39	5	2	1	4100		43032	23951	4303223951	0
2017-10-24	1+5	23959	33	1	5	21.99					0.4	14	0.54	16.2	0.56	2790	1.45	1	18	8	0.444444	9	9	1	5	1	1	0													43032	23959	4303223959	0
2017-10-24	5	2964	32	2	4	23.35								10.5	0.28	1706	1.22	1	16	15	0.9375	14	12	0.857143	5	1	1	0													43032	2964	430322964	0
2017-10-25	5	7867	27	2	3	20.31		2.88	28	6.45	0.23	12	0.4	8.8	0.51	2746	0.61	2	18	15	0.833333	13	11	0.846154	5	2	1	1	2	2				2	37	2	2	1+1	3100	2650	43033	7867	430337867	0
2017-10-27	1+5	23996	32	2	1	20.7		9.37	68.7	9.19	0.62	31		9	0.91	3384	0.81	1	14	11	0.785714	9	7	0.777778	5	1	1	1	1	1				1	38	0	2	2	3150		43035	23996	4303523996	0
2017-10-30	1+3	24017	30	2	3	20.81		102.6	230	39.78	0.37	15	0.59	9	1.92	1934	0.57	1	13	9	0.692308	9	9	1	5	1	1	0													43038	24017	4303824017	0
2017-10-30	1+5	24034	31	2	1	18		8.26	62	5.63	0.52	18	0.58	11.2	0.11	4359	0.89	1	8	6	0.75	7	7	1	5	1	1	0													43038	24034	4303824034	0
2017-10-30	5	22937	34	2	1	19.53					0.44	17	0.49	8.4	0.46	2140	0.97	1	8	6	0.75	6	6	1	5	1	1	1	1	1				1	41	1	1	1	3450		43038	22937	4303822937	0
2017-10-31	1	24037	32	2	2	18.29		2.51	25.8	7.28	0.44	18	0.72	11.6	0.21	3490	1.28	1	20	12	0.6	12	12	1	5	1	1	1	1	1				1	39	0	1	1	3100		43039	24037	4303924037	Ⅱ
2017-10-31	5	24048	40	2	1	19.57		5.11	32.8	6.36	0.57	16	0.45	8	0.69	5726	1.2	1	32	16	0.5	15	12	0.8	5	1	1	0													43039	24048	4303924048	0
2017-11-02	1+5	24067	27	1	2	19.49		3.77	19.3	6.37	0.19	12	1.09	9.6	0.63	2767	0.73	1	7	6	0.857143	7	6	0.857143	5	1	1	0													43041	24067	4304124067	0
2017-11-02	1+2+5	24071	30	2	3	21.48					0.33	12	0.38	10.9	0.18	3196	0.31	1	12	11	0.916667	11	11	1	5	1	1	1	1	1				1	40	4	2	1	3600		43041	24071	4304124071	0
2017-11-03	1+5	24083	38	2	2	20.89					0.39	13	0.61	9.9	0.52	937	1.02	1	6	6	1	6	5	0.833333	5	1	1	1	1	1				1	39	0	1	2	3000		43042	24083	4304224083	0
2017-11-06	1+5	24127	34	2	1	18.49		3.67	47	6.71	0.51	18	0.93	8	3.15	3681	1.5	1	19	9	0.473684	9	8	0.888889	5	1	1	0													43045	24127	4304524127	0
2017-11-07	5	24139	24	1	4	20		14.19	44.7	9.41	1.25	18	1.16	11.6	0.73	3942	0.63	1	15	12	0.8	14	13	0.928571	5	1	1	0													43046	24139	4304624139	0
2017-11-07	5	24143	26	2	3	28.89		88.9	78.4	23.03	0.46	46	0.8	10.9	0.46	2032	0.68	2	17	14	0.823529	13	11	0.846154	5	1	1	0													43046	24143	4304624143	Ⅱ
2017-11-07	5	24165	26	2	2	22.58					0.39	31	0.44	11.6	0.98	2780	0.73	1	11	7	0.636364	7	7	1	5	1	1	1	1	1				1	38	2	1	1	3050		43046	24165	4304624165	0
2017-11-08	1+2+5	24169	26	1	4	25.39					0.53	13	0.21	8.8	0.46	654	0.43	1	7	7	1	7	7	1	5	1	1	1	1	1				1	39	5	1	1	2900		43047	24169	4304724169	0
2017-11-09	1+5	24190	25	1	2	20.8		1.49	12	7.36	0.28	12	0.31	9.6				1	15	15	1	15	10	0.666667	5	1	1	1	1	1				1	39	4	2	1	2800		43048	24190	4304824190	0
2017-11-09	5	24193	35	2	1	19.92	3.65	4.43	106	6.76	0.5	18	0.38	12.9	0	1875	15.12	2	17	11	0.647059	14	13	0.928571	5	1	1	1	1	1				1	38	2	2	2	3050		43048	24193	4304824193	0
2017-11-09	5	24198	27	1	3	21.72		5.48	69	6.65	0.85	38	0.49	13.7	0.72	1658	0.62	1	15	10	0.666667	11	11	1	5	1	1	1	1	1				1	40	5	1	1	3450		43048	24198	4304824198	0
2017-11-10	5	23463	30	1	4	21.37					0.23	12	0.57	12.6				1	17	13	0.764706	17	15	0.882353	5	1	1	1	1	1				1	37	3	1	1	2700		43049	23463	4304923463	0
2017-11-10	5	24202	32	2	5	19.95		3.04	41	10.03	0.62	12	0.62	8.9	1.14	3141	1.23	1	12	8	0.666667	8	8	1	5	1	1	0													43049	24202	4304924202	0
2017-11-10	1+5	24201	40	2	1	20.13		40.56	144	31.21	0.36	20	0.56	10.8	0.57	1728	0.87	1	11	9	0.818182	9	8	0.888889	5	2	1	0													43049	24201	4304924201	0
2017-11-10	1+5	24207	33	2	1	15.82					0.9	12	0.39	12	1.11	5622	0.31	1	20	4	0.2	4	4	1	5	1	1	0													43049	24207	4304924207	0
2017-11-10	1+2+5	24205	30	2	1	21.83	2.76				0.3	16	0.48	9.5	0.56	1600	0.85	1	10	10	1	9	9	1	5	1	1	0	1	1	1	8	3								43049	24205	4304924205	0
2017-11-10	1+5	24212	26	1	3	29.02		7.14	39.3	7.09	0.09	19	0.27	13.2	0.16	2913	0.21	1	18	16	0.888889	16	16	1	5	1	1	1	1	1				1	41	0	2	2	4200		43049	24212	4304924212	0
2017-11-11	2+5	24218	31	1	1	20.08	4.27	4.56	25	5.59	0.35	12	0.59	13.7	0.24	1951	0.21	2	17	9	0.529412	8	7	0.875	5	2	1	1	1	1				1	40	3	1	2	3250		43050	24218	4305024218	0
2017-11-11	1+5	24222	27	2	1	25.51		4.43	39	6.97	0.65	29	0.54	7.2	0.88	856	0.55	1	10	6	0.6	7	6	0.857143	5	1	1	1	1	1				1	38	6	1	2	3000		43050	24222	4305024222	0
2017-11-13	1+5	10138	28.5	2	8	23.23					0.18	14	0.43	9.3	0.11	1666	0.59	1	11	10	0.909091	10	10	1	5	2	1	0													43052	10138	4305210138	0
2017-11-13	1+5	23821	28	2	1	20.5693					0.97	35	0.82	7.7	1.73	2703	1.21	1	24	19	0.791667	20	17	0.85	5	1	1	1	2	2				2	37	5	2	2+2	2100	2400	43052	23821	4305223821	0
2017-11-14	5	20962	40.7	2	1	28.0404		4.41	23.7	6.06	0.43	12	0.38	20.2	0.76	2982	1.23	1	14	8	0.571429	8	8	1	5	2	2	0													43053	20962	4305320962	0
2017-11-15	5	24250	32	2	6	17.4818		4.34	121	5.64	1.26	70	0.45	12.2	4.23	1545	0.59	1	10	8	0.8	7	5	0.714286	5	1	1	1	1	1				1	38	4	2	1	2800		43054	24250	4305424250	0
2017-11-14	5	23418	40.2	2	1	22.3133								9.1	8.48	4077	1.06	1	11	8	0.727273	8	8	1	5	2	2	1	2	1				1	39	4	2	1	3650		43053	23418	4305323418	0
2017-11-15	1+5	24265	35.4	2	5	20.1348		3.21	43	6.33	0.21	12	0.43	11.9	0.91	2241	0.46	1	8	7	0.875	7	5	0.714286	5	2	1	0													43054	24265	4305424265	0
2017-11-15	1+5	24280	28.5	2	2	18.8271	6.23	4.1	64.4	4.98	0.32	29	0.64	9	2.46	4350	1.32	1	21	11	0.52381	10	8	0.8	5	1	2	0													43054	24280	4305424280	0
2017-11-15	5	19361	40.1	2	3	21.7555					0.64	32	0.41	10.4	1.03	2698	0.82	2	13	12	0.923077	12	9	0.75	5	2	2	1	1	1				1	40	3	2	2	3050		43054	19361	4305419361	0
2017-11-16	5	23400	35.3	2	7	20.3244					0.16	22	0.82	12	0.35	2432	0.81	1	12	10	0.833333	10	9	0.9	5	1	1	0													43055	23400	4305523400	0
2017-11-16	1+5	24291	31.2	1	5	22.3133		34.42	193.4	18.72	0.6	27	0.96	14.3	3.07	1913	0.52	1	8	4	0.5	4	3	0.75	5	2	1	0													43055	24291	4305524291	0
2017-11-17	5	20212	29.6	1	4	23.8751		2.07	33.1	10.26	0.09	18	0.72	11	0.93	1274	0.28	1	7	5	0.714286	4	3	0.75	5	2	1	1	2	2		23	3	1	38	4	2	1	3300		43056	20212	4305620212	0
2017-11-17	1+5	24297	28.2	1	3	19.9792								9.7	0.96	2002	0.9	2	12	11	0.916667	11	11	1	5	2	1	1	1	1				1	40	4	2	2	3200		43056	24297	4305624297	0
2017-11-17	5	24305	21.4	2	2	21.4844								8.7	0.57	1601	0.51	1	19	17	0.894737	18	17	0.944444	5	1	1	1	1	1	1	10	4								43056	24305	4305624305	0
2017-11-20	1+5	7821	36.3	1	4	20.5688	1.79				0.55	20		8.8	0.82	1270	1.94	1	7	5	0.714286	5	5	1	5	2	1	1	1	1				1	38	5	2	1	3100		43059	7821	430597821	0
2017-11-21	1+2+5	24339	23.7	1	4	19.6283					0.25	19	0.68	11.3	0.41	4059	0.39	1	8	4	0.5	4	4	1	5	2	1	0													43060	24339	4306024339	0
2017-11-21	1+5	24341	27	1	4	18.591					0.36	16	0.44	14.2	0.51	3036	0.34	2	13	13	1	12	12	1	5	1	1	0													43060	24341	4306024341	0
2017-11-22	1+5	24355	36.9	2	7	20.1348								15.3	1.05	1924	0.58	1	8	8	1	8	8	1	5	1	1	1	1	1				1	39	3	1	2	3430		43061	24355	4306124355	0
2017-11-22	1+5	24360	27.7	1	3	22.6562					0.97	12	0.93	10.7	1.36	4568	1.08	2	19	12	0.631579	12	9	0.75	5	1	1	0													43061	24360	4306124360	0
2017-11-23	1+5	24368	35	1	4	21.3333	4.91				0.55	14	0.39	11.4	0.43	1020	0.53	1	13	12	0.923077	11	11	1	5	1	1	1	1	1				1	38	6	2	2	2760		43062	24368	4306224368	0
2017-11-23	1+5	24370	27.2	2	1	20.2848	3.62				0.36	13	0.52	13.3	0.27	5450	1.22	1	34	13	0.382353	13	9	0.692308	5	1	2	1	1	1				1	37	4	1	1	3350		43062	24370	4306224370	0
2017-11-23	1+5	24372	32.7	1	2	19.1406	2.24				0.28	28	0.53	8.7	0.77	2500	1.42	1	15	13	0.866667	12	12	1	5	2	1	0													43062	24372	4306224372	0
2017-11-24	1+2+5	24390	29.1	2	1	26.0375					0.2	13	0.31	12.7	0.71	2466	0.44	1	16	12	0.75	12	9	0.75	5	1	1	1	1	1	1	9	2								43063	24390	4306324390	0
2017-11-24	1+5	24393	37.7	2	2	21.875		5.47	38.9	8.56	0.37	12	0.66	11.8	1.09	3533	0.51	1	10	10	1	9	9	1	5	2	1	1	1	1				1	37	4	1	1	2900		43063	24393	4306324393	0
2017-11-27	4+5	24423	41.5	2	1	19.1467		3.49	102	3.75	0.25	14	0.21	6	0.31	1728	0.64	1	7	6	0.857143	7	7	1	5	2	1	0													43066	24423	4306624423	0
2017-11-27	1+2+3	24427	29.8	2	5	19.2894					0.37	15	0.72	13.1	0.48	874	0.92	1	18	15	0.833333	15	13	0.866667	5	1	1	1	1	1	1	8	6								43066	24427	4306624427	0
2017-11-27	5	24163	28.1	1	3	19.7777					0.19	24	1.06	11.3	0.41	2112	1.33	1	13	13	1	13	11	0.846154	5	1	1	1	1	1				1	38	6	1	2	3020		43066	24163	4306624163	0
2017-11-28	1+5	24434	32.1	2	3	22.0386	2.12	3.67	24	8.95	0.35	12	0.51	8.1	0.77	1658	0.62	1	16	13	0.8125	14	10	0.714286	5	2	1	1	1	1				1	41	1	1	2	3800		43067	24434	4306724434	0
2017-11-28	1+5	24437	24.1	2	2	22.0317					0.64	43	0.59	8.7	1.18	1962	0.41	1	14	11	0.785714	11	11	1	5	1	1	1	1	1	1	28	5								43067	24437	4306724437	0
2017-11-28	2+5	24441	28.4	1	3	24.6711					0.59	16	0.84	11.9	0.97	3651	0.82	1	13	9	0.692308	9	8	0.888889	5	1	1	1	1	1				1	40	4	1	2	3500		43067	24441	4306724441	0
2017-11-28	5	24444	38.6	2	3	18.4265	2.34	3.65	53.5	6.96				8.9	0.25	3034	0.67	2	16	9	0.5625	9	8	0.888889	5	2	1	1	1	0	1	8	4								43067	24444	4306724444	0
2017-11-28	1+5	24451	32.4	1	4	21.0938	2.85	6.69	26.5	6.66	0.53	18	0.62	9.6	0.78	5769	1.45	1	11	7	0.636364	7	7	1	5	1	2	1	1	1				1	40	1	1	2	3750		43067	24451	4306724451	0
2017-11-28	5	24449	36.6	2	1	18.4911		5.34	53	9.9	1.17	12	0.42	8.4	1.35	2998	0.57	2	20	15	0.75	16	9	0.5625	5	1	1	1	1	1				1	35	4	1	1	2800		43067	24449	4306724449	0
2017-11-29	1+2+5	24472	31.7	2	1	23.8054		23.3	29.4	5.61	0.37	16	0.46	13.5	0.39	4209	0.29	1	10	3	0.3	3	3	1	5	1	1	1	1	1	1	9	1								43068	24472	4306824472	0
2017-12-01	4+5	21477	35	2	4	20.96		4.5	50	8.6	0.49	20	0.85	12	0.36	968	0.83	1	4	4	1	4	4	1	5	2	1	1	2	2				2	35	5	2	2+2	2100	2600	43070	21477	4307021477	0
2017-12-01	1+2+5	19847	29	2	1	31.96		1.45	33	6.21	0.14	212	0.21	7	0.14	212	0.21	2	9	6	0.666667	6	3	0.5	5	2	1	0													43070	19847	4307019847	0
2017-12-01	4+5	24507	29	1	3	24.65	3.76				0.1	50	0.23	12.7	0.07	190	0.21	1	9	5	0.555556	5	3	0.6	5	1	1	1	1	1				1	38		2	1	3050		43070	24507	4307024507	0
2017-12-04	2+5	24516	29	1	1	23.63	6.82				0.27	16	0.38	10.9	0.41	1282	0.79	1	12	5	0.416667	5	4	0.8	5	1	2	0													43073	24516	4307324516	0
2017-12-04	1+5	24519	35	2	2	20.96		5.78	26	2.84	0.27	29	0.52	9.8	0.61	2732	1.09	1	14	11	0.785714	11	3	0.272727	5	1	1	1	1	1				1	38	3	2	1	3800		43073	24519	4307324519	0
2017-12-04	4+5	24522	29	2	2	28.04	1.3				0.39	26	0.29	9	0.42	478	0.57	1	6	5	0.833333	5	3	0.6	5	1	1	1	1	1				1	40	4	1	1	3865		43073	24522	4307324522	0
2017-12-04	1+5	9401	25	2	3	21.64		4.04	36	8.94	0.24	13	0.22	8.1	0.26	1322	0.49	2	13	13	1	13	7	0.538462	5	1	1	1	1	1				1	39	1	1	2	2650		43073	9401	430739401	0
2017-12-05	1+5	14962	36	2	4	23.42		6.76	41	7.94	0.41	23	0.36	12.7	0.46	5083	1.39	2	14	14	1	14	12	0.857143	5	2	1	0													43074	14962	4307414962	0
2017-12-05	1+5	24535	37	2	4	15.92					5.27	28	0.94	17	2.84	3619	1.16	1	10	5	0.5	5	3	0.6	5	2	2	0													43074	24535	4307424535	0
2017-12-05	6	11870	26	2	1	21.88					0.22	35	0.23	11.3	0.3	2617	0.58	1	11	6	0.545455	6	4	0.666667	5	1	1	0													43074	11870	4307411870	0
2017-12-05	1+5	24546	34.2	1	2	21.51		6.32	39		0.3	19	0.79	11	0.37	1075	0.53	1	19	15	0.789474	15	9	0.6	5	1	1	1	1	1				1	39	6	1	2	3400		43074	24546	4307424546	0
2017-12-06	2+5	24550	27.9	2	1	22.35					1.07	22	0.56	10.7	2.29	2578	0.72	1	16	11	0.6875	11	4	0.363636	5	1	1	1	1	1				1	38	3	2	2	3220		43075	24550	4307524550	0
2017-12-06	5	23281	34.9	2	6	21.46					0.19	17	0	9.3	0.3	4285	0.92	1	14	10	0.714286	10	7	0.7	5	1	1	1	1	1				1	38	3	2	1	2750		43075	23281	4307523281	0
2017-12-06	5	24559	34.9	2	1	23.01	10	3.09	32	6.67				8.7	0.61	1544	0.66	1	14	9	0.642857	9	7	0.777778	5	2	1	1	2	2				2	37	5	2	1+2	2600	3000	43075	24559	4307524559	0
2017-12-07	2+5	24572	26.5	1	2	24.38		4.21		5.95	0.44	34	0.56	10.4	0.66	3518	0.82	1	11	9	0.818182	9	5	0.555556	5	2	1	1	1	1				1	39		2	2	2100		43076	24572	4307624572	0
2017-12-07	1+5	21101	33.7	2	1	17.26					0.74	24	1.14	7.6	0.53	4245	0.58	1	13	11	0.846154	11	8	0.727273	5	2	1	1	1	1				1	40	6	1	1	3200		43076	21101	4307621101	0
2017-12-08	1+5	10881	32.3	2	5	21.56		4.43	56	6.79	0.3	14	0.78	10.2	0.65	1818	0.6	1	9	6	0.666667	6	4	0.666667	5	2	1	0													43077	10881	4307710881	0
2017-12-08	染色体+1+2+5	24581	29.3	2	1	21.5		4.11	43	5.28	0.07	37	0.49	10.9	0.51	3247	0.56	1	13	13	1	13	11	0.846154	5	1	1	1	1	1	1	23	3								43077	24581	4307724581	0
2017-12-08	1+5	24587	32.5	1	6	24.44					0.32	29	0.64	12.2	0.36	2739	0.91	1	13	9	0.692308	9	4	0.444444	5	1	1	0													43077	24587	4307724587	0
2017-12-11	1+5	24603	28.7	2	1	20.31		3.79	49	7.63	0.48	13	1.15	9.5	4.48	2351	1.62	1	17	14	0.823529	14	5	0.357143	5	1	1	0													43080	24603	4308024603	0
2017-12-11	5	24607	33	2	8	21.72	3.09				0.24	38	0.45	11	0.37	1476	1.13	1	16	12	0.75	12	4	0.333333	5	1	1	1	1	1				1	40	2	2	1	2125		43080	24607	4308024607	0
2017-12-11	1+5	24613	29.8	1	10	20.44					0.58	27	1.04	10.1	2	4217	2.14	1	16	12	0.75	12	7	0.583333	5	2	1	0													43080	24613	4308024613	0
2017-12-11	5	24614	29	1	2	24.97		1.78	20	5.06	0.35	15	0.69	10	0.8	4145	0	2	10	6	0.6	6	4	0.666667	5	2	1	1	1	1				1	38	4	1	1	3300		43080	24614	4308024614	0
2017-12-11	1+5	24621	37.6	2	3	20.45		1.75		8	0.15	12	1.98	12.7	0.53	4809	1.19	1	16	11	0.6875	11	5	0.454545	5	2	1	0													43080	24621	4308024621	0
2017-12-12	5	24630	36.4	2	6	19.81	1.72	3.99	56				0.77	9.7	1.21	4733	0.5	1	10	6	0.6	6	4	0.666667	5	1	1	0													43081	24630	4308124630	0
2017-12-12	5	24635	29.4	2	1	21.3		3.83	28	6.38	0.38	18	0.41	6.4	0.59	1469	0.24	2	8	6	0.75	6	4	0.666667	5	1	1	1	1	1				1	40	3	1	1	3650		43081	24635	4308124635	0
2017-12-13	3+5	24657	26.6	1	2	18.73		6.15	47	5.32				12.7	0.82	1478	0.3	1	12	10	0.833333	10	4	0.4	5	1	1	1	1	1				1	37	5	2	2	3350		43082	24657	4308224657	0
2017-12-13	6	4331	35.8	2	5	22.03					1.04	19	0.24	13	1.65	4171	1.7	2	17	9	0.529412	9	4	0.444444	5	2	1	0													43082	4331	430824331	0
2017-12-13	2+5	24662	29.1	2	2	17.63	14.4	21.51	49		1.25	27	0.53	10.2	1.17	4544	0.33	1	17	12	0.705882	12	4	0.333333	5	1	1	1	1	1				1	39	4	1	1	3440		43082	24662	4308224662	0
2017-12-13	2+5	24664	28.6	1	1	23.44		36.79	213	12.95	0.24	29	0.52	11.6	0.33	2833	1.38	1	11	9	0.818182	9	4	0.444444	5	1	1	1	1	1				1	40	0	1	1	3900		43082	24664	4308224664	0
2017-12-14	1+5	24673	35	2	9	19.63	1.43				0.85	25	0.46	11.6	1.36	735	0.5	1	6	5	0.833333	5	3	0.6	5	2	1	0													43083	24673	4308324673	0
2017-12-15	1+5	24683	30.3	2	3	21.0962					0.27	13	3.09	12.1	0.33	2192	0.21	1	13	12	0.923077	12	3	0.25	5	1	1	1	1	1				1	40	2	2	2	3350		43084	24683	4308424683	0
2017-12-15	5	21714	27.1	2	4	18.4911		5.05	30	6.52				8.8	1.01	2907	0.93	1	10	7	0.7	7	5	0.714286	5	1	1	1	1	2				2	34	1	2	1+1	2100	2050	43084	21714	4308421714	0
2017-12-18	5	24720	31.2	1	2	20.7031					0.52	16	0.86	10.7	0.56	760	1.98	1	8	8	1	8	4	0.5	5	1	1	1	1	1				1	39	2	1	2	3000		43087	24720	4308724720	0
2017-12-18	5	21138	33.9	2	6	25.3906		1.92	24	6.34	0.2	18	0.67	8.5	0.35	905	0.5	2	8	4	0.5	4	3	0.75	5	2	1	1	2	2				2	37	5	2	1+2	2980	2700	43087	21138	4308721138	0
2017-12-18	1+5	24734	31.7	1	12	24.3418		2.24	73	5.17	0.62	49	0.3	13.7	0.61	3483	1.83	2	14	9	0.642857	9	5	0.555556	5	1	1	1	1	1				1	41		1	2	3200		43087	24734	4308724734	0
2017-12-19	2+5	24747	27.8	1	10	25.3906		8.94	37	8.01	0.38	15	0.84	12.4	0.52	1842	0.78	2	17	8	0.470588	8	6	0.75	5	1	1														43088	24747	4308824747	0
2017-12-19	2+5	17110	31.8	1	5	28.0404	6.84	8.98	39	10.76	0.68	21	0.38	8.6	0.43	3011	0.45	1	16	11	0.6875	11	9	0.818182	5	1	1														43088	17110	4308817110	0
2017-12-20	3+5	24768	32.2	2	3	25.1532		3.13	41	5.83	0.22	12	0.58	11.8	2.92	636	0.21	1	8	6	0.75	6	5	0.833333	5	2	1	1	1	1				1	37	4	2	1	3200		43089	24768	4308924768	0
2017-12-20	1+4+5	24774	37.3	2	2	18.3143	0.86	4.1	74	11.21	0.28	24	0.21	8.3	0.4	2120	0.84	1	14	13	0.928571	13	10	0.769231	5	1	1	1	1	1				1	38	1	2	1	3003		43089	24774	4308924774	0
2017-12-20	1+2+5	24775	25.3	2	4	18.902		7	41	7.75				7.1	0.95	2920	0.85	1	20	20	1	20	11	0.55	5	1	1	1	1	1				1	35	4	2	2	2400		43089	24775	4308924775	0
2017-12-22	1+5	20925	32.7	2	1	20.5688		7.08	53	10.63	0.23	12	0.51	6	0.29	3594	1.06	1	18	12	0.666667	12	6	0.5	5	2	1	1	2	2				2	38	1	2	1+2	1900	2300	43091	20925	4309120925	0
2017-12-22	1+5	24801	30.2	2	6	22.8624								13.5	0.47	4648	0.59	1	19	18	0.947368	18	9	0.5	5	1	1	0													43091	24801	4309124801	0
2017-12-22	5	5121	33	2	4	20.4294					0.19	70	0.45	15	0.41	2854	1.35	2	10	9	0.9	9	5	0.555556	5	1	1														43091	5121	430915121	0
2017-12-23	5	24813	30.5	2	1	19.5312					0.54	14	0.21	12.5	1.1	5083	0.72	1	10	9	0.9	9	5	0.555556	5	2	1	0													43092	24813	4309224813	0
2017-12-25	1+2+5	24832	29.1	1	6	19.6283					0.12	12	0.67	9.8	0.37	3853	1.19	1	15	11	0.733333	11	5	0.454545	5	2	1	0													43094	24832	4309424832	0
2017-12-26	5	24844	35.4	2	1	18.7305		8.26	45	10.45	0.64	12	0.23	11	1.53	3353	0.86	1	13	8	0.615385	8	6	0.75	5	1	1	1	0												43095	24844	4309524844	0
2017-12-26	1+5	24848	24.9	1	1	21.875		4.01	26	9.2	0.39	13	0.39	11	1.44	1512	0.77	1	13	11	0.846154	11	6	0.545455	5	1	1	1	1	1				1	38	4	1	2	2780		43095	24848	4309524848	0
2017-12-29	5	23669	38.7	2	1	20.202								6.4	0.47	1078	0.67	1	17	10	0.588235	10	3	0.3	5	1	1	1	1	1				1	38	3	1	2	3300		43098	23669	4309823669	0
2018-01-02	1+5	24922	40	2	1	20.3125					0.58	14	0.21	11.4	0.52	1428	0.5	1	8	4	0.5	4	4	1	5	2	1	1	1	1				1	39	5	1	1	3700		43102	24922	4310224922	0
2018-01-03	1+5	24933	25	1	6	22.97					0	0	0	8.7	0.56	3245	0.58	1	12	10	0.833333	9	9	1	5	2	1	0													43103	24933	4310324933	0
2018-01-04	1+3+5	24937	28	1	2	20.08	1.78				0.42	18	0.7	11	1.27	1365	0.21	1	5	4	0.8	4	3	0.75	5	1	1	1	1	1				1	37	0	2	1	2150		43104	24937	4310424937	0
2018-01-04	2+5	24941	32	1	1	26.57	3.72				0.2	22	0.44	13.1	0.57	2519	0.41	1	7	5	0.714286	6	5	0.833333	5	1	1	1	1	0	1	9	4								43104	24941	4310424941	0
2018-01-06	1+5	24891	41	2	2	20.31		3.49	111	6.25	0.55	96	0.58	8.7	1.29	4696	1	1	22	15	0.681818	12	12	1	5	2	1	1	1	1				1	37	4	2	1	3050		43106	24891	4310624891	Ⅱ
2018-01-06	5	24986	28	1	4	24.46	3.1				0	0	0	11.7	0.18	2838	0.32	2	18	8	0.444444	8	6	0.75	5	2	1	1	2	2				2	36	3	2	1+1	2450	2525	43106	24986	4310624986	0
2018-01-08	1+5	24990	28	1	4	24.65		2.62	42.9	6.15	0.23	23	0.64	13.3	0.5	2734	0.76	1	19	13	0.684211	13	11	0.846154	5	1	1	1	1	1				1	39	4	2	1	3300		43108	24990	4310824990	0
2018-01-09	1+5	25012	35	2	1	22.94					0.42	23	3.32	9.3	1.84	3690	1.54	2	24	8	0.333333	8	6	0.75	5	2	1	0													43109	25012	4310925012	0
2018-01-09	5	24283	29	1	3	17.9					0.28	12	0.46	10.7	0.36	2282	0.8	1	10	8	0.8	8	8	1	5	1	1	1	1	1				1	38	3	2	2	3050		43109	24283	4310924283	0
2018-01-10	1+5	25034	37	2	1	21.48					0.19	30	0.28	8.4	0.43	2802	0.83	1	12	7	0.583333	7	6	0.857143	5	1	1	0													43110	25034	4311025034	0
2018-01-11	1+5	25043	31	2	2	20.2		9.27	43	5.14	0.57	19	0.59	14.6	1.72	2218	0.76	1	19	18	0.947368	18	18	1	5	1	1	0													43111	25043	4311125043	0
2018-01-11	1+2+5	25049	28	2	1	18.73		51.56	224.37	13.74	0.17	41	0.9	9.7	0.38	2684	1.11	1	12	10	0.833333	10	6	0.6	5	1	1	0													43111	25049	4311125049	0
2018-01-11	1+5	25058	28	1	1	21.1					0.28	24	0.45	18	0.97	3576	0.66	1	12	10	0.833333	10	10	1	5	1	1	1	1	1				1	40	0	1	1	3600		43111	25058	4311125058	0
2018-01-11	1+5	25060	34	1	4	27.64					0.18	35	0.68	10.5	0.57	2476	1.44	1	9	5	0.555556	6	6	1	5	1	1	0													43111	25060	4311125060	0
2018-01-15	5	25105	34	1	3	24.44		3.68	83.4	4.92	0.36	24	0.35	9.4	0.56	1717	0.48	1	16	12	0.75	12	6	0.5	5	1	1	0													43115	25105	4311525105	0
2018-01-15	1+2+5	25123	32	1	4	30.86					0.28	23	0.25	9.8	0.07	777	0.21	1	6	6	1	6	6	1	5	1	1	1	1	1				1	40	1	2	2	4300		43115	25123	4311525123	0
2018-01-15	1+5	25121	30	2	1	19.56	6.79	3.04	41.4	8.26	0	0	0	6.5	1.06	1838	0.44	1	16	11	0.6875	11	7	0.636364	5	2	1	0													43115	25121	4311525121	0
2018-01-16	5	25141	30	1	7	20.28					0.36	42	0.98	11.8	0.39	2447	0.98	1	14	8	0.571429	7	5	0.714286	5	1	1	0													43116	25141	4311625141	0
2018-01-18	1+5	25163	34	2	5	20.57		3.91	57.1	7.17	0.72	27	0.27	11	1.54	2246	0.43	1	13	10	0.769231	11	10	0.909091	5	2	1	1	2	2				2	36	3	1	1+2	2700	2500	43118	25163	4311825163	0
2018-01-18	6	24524	28	1	2	24.56		7.05	53.24	9.03	0.42	25	0.59	9	0.42	639	0.59	1	12	8	0.666667	8	8	1	5	2	1	1	1	1				1	39	4	1	1	2590		43118	24524	4311824524	0
2018-01-19	4+5	25175	27	1	3	22.89					0.58	44	0.61	10.5	0.48	1479	0.97	1	9	6	0.666667	6	6	1	5	1	1	0													43119	25175	4311925175	0
2018-01-19	1+2+5	25184	31	1	7	18.8		4.96	27	6.62	0.68	31	0.21	9.8	1.95	2660	0.69	2	16	12	0.75	12	12	1	5	1	1	0													43119	25184	4311925184	0
2018-01-23	1+5	25228	28	1	5	20.4					0.35	16	0.32	11.9	1.04	3735	0.87	1	15	11	0.733333	11	11	1	5	1	1	1	1	0	1	9	1								43123	25228	4312325228	0
2018-01-23	1	25238	42	2	1	21.08	2.65				0.49	28	0.56	8.8	0.86	1393	1.27	1	9	6	0.666667	6	3	0.5	5	2	1	1	1	1				1	38	2	1	2	3250		43123	25238	4312325238	0
2018-01-24	5	25252	31	1	8	21.37					0.55	25	0.49	9.9	1.58	1511	0.55	2	7	4	0.571429	4	4	1	5	1	1	1	1	1				1	40	5	2	2	4500		43124	25252	4312425252	0
2018-01-25	1+5	25020	26	1	2	24.13					0.18	22	1.19	11.2	0.48	482	1.2	1	8	7	0.875	7	7	1	5	2	1	0													43125	25020	4312525020	0
2018-01-25	5	25255	25	1	2	21.64	2.4	3.84	133	6.09	0.39	23	0.41	11.5	0.7	1976	0.5	1	12	9	0.75	9	5	0.555556	5	1	1	0													43125	25255	4312525255	0
2018-01-26	1+5	25262	37	2	5	22.89		6.06	46	5.94	0.64	19	0.75	12.2	1.04	2038	1.12	1	10	9	0.9	10	8	0.8	5	1	1	1	1	1				1	38	2	2	2	2600		43126	25262	4312625262	0
2018-01-29	1+5	24604	29	2	3	23.05					0.51	39	0.6	10.9	0.58	1747	0.8	2	27	6	0.222222	8	5	0.625	5	1	1	1	1	1				1	39	5	1	1	3100		43129	24604	4312924604	0
2018-01-30	1+2+5	25301	27	1	3	18.03		6.19	72.87	4.37	0.39	15	0.25	7.5	0.16	2985	0.57	1	21	12	0.571429	10	4	0.4	5	1	1	1	1	1				1	40	6	1	2	2750		43130	25301	4313025301	0
2018-01-31	1+5	25303	34	1	1	27.06	5.89	7.15	43.01	8.12	0.33	19	0.21	11	0.68	3226	1.19	1	18	11	0.611111	11	7	0.636364	5	1	1	1	1	1				1	39	6	2	2	2850		43131	25303	4313125303	0
2018-02-01	5	25094	28.8	2	5	19.052					0.25	20	0.46	10.2	0.66	3182	1.86	1	23	18	0.782609	18	4	0.222222	5	1	1	1	1	1				1	39	0	1	2	3350		43132	25094	4313225094	0
2018-02-05	5	25327	30.9	2	10	19.563					0.46	16	0.51	10	0.57	1481	0.87	2	22	14	0.636364	14	8	0.571429	5	1	1	1	1	1				1	40	2	1	2	3250		43136	25327	4313625327	0
2018-02-05	2+5	25330	36.6	2	1	21.0962	0.81				0.4	12	0.46	8	0.65	1484	1.03	1	7	6	0.857143	6	4	0.666667	5	1	1	1	0	0											43136	25330	4313625330	0
2018-02-05	1+5	25339	23.5	2	3	21.6441					0.26	15	0.88	16.3	0.18	1189	1.5	1	8	7	0.875	7	4	0.571429	5	1	1	1	0	0											43136	25339	4313625339	0
2018-02-06	5	25346	33.8	1	4	19.5965					0.44	20	0.47	12.4				1	12	9	0.75	9	4	0.444444	5	1	1	0													43137	25346	4313725346	0
2018-02-08	5	25354	26.9	1	2	16.937					0.57	12	0.31	13.7	1.88	3126	0.98	2	16	11	0.6875	11	3	0.272727	5	1	1	0													43139	25354	4313925354	0
2018-02-09	5	22348	37.2	2	5	16.0145		1.77	27.5	4.43	0.77	28	0.3	9.4	0.96	4353	1.46	1	12	8	0.666667	8	6	0.75	5	2	1	1	2	2				2	35	3	2	1+1	2900	3050	43140	22348	4314022348	0
2018-02-12	5	25370	33.3	1	2	21.2183		5.46	38	7.11	0.57	16	0.38	10.8	0.68	1103	0.29	1	8	7	0.875	7	3	0.428571	5	1	1	1	1	1				1	38	1	2	1	3300		43143	25370	4314325370	0
2018-02-22	5	25388	33.5	1	2	20.8889					0.6	16	0.35	9.9	0.66	6600	0.67	1	12	8	0.666667	8	4	0.5	5	1	1	0	0												43153	25388	4315325388	0
2018-02-23	1+5	25423	28.6	1	7	21.4844		1.86	34	4.3	0.08	28	0.38	8	0.22	2881	1.2	1	26	20	0.769231	20	12	0.6	5	1	1	1	0	0											43154	25423	4315425423	0
2018-02-26	1+5	25451	29.5	2	5	18.026					0.56	21	0.44	13	0.66	2002	0.69	1	14	9	0.642857	9	4	0.444444	5	1	1	1	1	1				1	38	2	1	1	3300		43157	25451	4315725451	0
2018-02-27	1+5	25479	28.6	2	4	19.8347					0.66	33	0.47	12	1.08	1831	0.63	1	9	6	0.666667	6	6	1	5	2	1	1	2	2				2	35	3	2	2+2	3000	2100	43158	25479	4315825479	0
2018-02-27	1+5	25481	31.1	2	4	17.5781	1.42							10	0.58	942	1.33	1	14	10	0.714286	10	5	0.5	5	1	1	1	0	0											43158	25481	4315825481	0
2018-02-27	1+5	25493	34.4	2	1	19.052		5.86	45	7.69				10.2	0.35	1408	0.63	1	15	9	0.6	9	6	0.666667	5	1	1	1	1	1				1	41	0	1	1	3490		43158	25493	4315825493	0
2018-02-28	5	25506	33.3	2	2	20.202					0.3	20	0.27	12.9	0.67	1800	0.81	2	14	11	0.785714	11	11	1	5	1	1	1	1	1				1	38	4	2	2	3300		43159	25506	4315925506	0
2018-03-02	1+5	25534	37	1	7	18.3655								11.7	0.92	2148	0.92	2	10	5	0.5	5	5	1	5	1	1	1	1	1				1	39	3	1	2	3300		43161	25534	4316125534	0
2018-03-02	1+2+5	25535	42.3	2	5	28.52	4.03	5.74	31	7.91	0.16	12	0.35	12.6	0.15	1873	0.52	1	12	9	0.75	11	8	0.727273	5	1	1	1	1	1				1	39	5	2	2	3400		43161	25535	4316125535	0
2018-03-02	6	25538	28.6	1	6	19.2894								11.4	1.37	2778	0.53	1	13	12	0.923077	12	12	1	5	1	1	0													43161	25538	4316125538	0
2018-03-02	1+5	25541	27.7	1	3	21.4536		37.64	135.16	26.42	0.64	24	0.57	10.4	0.85	2335	0.85	1	11	3	0.272727	3	3	1	5	1	1	1	1	1				1	40	2	1	2	2900		43161	25541	4316125541	0
2018-03-05	5	25561	26.4	2	7	18.75		1.76	60.31	7.07				9.6	1.45	2731	1.02	1	12	9	0.75	10	10	1	5	1	1	1	1	1				1	40	3	2	2	3700		43164	25561	4316425561	0
2018-03-05	1+5	25569	20.2	1	1	20.3125								12.5	0.25	2829	0.96	1	21	8	0.380952	8	6	0.75	5	1	1	1	1	1				1	40		2	1	3300		43164	25569	4316425569	Ⅱ
2018-03-05	4+5	25574	35.3	2	3	19.5312								16.4	0.92	2418	0.5	1	12	10	0.833333	10	8	0.8	5	2	1	1	2	2	1	24	5								43164	25574	4316425574	0
2018-03-07	1+5	25611	34.7	2	1	23.833		6.08	44.2	7.06	0.46	24	0.27	13.2	0.9	1983	0.76	1	10	8	0.8	8	8	1	5	1	1	1	1	1				1	39	4	2	2	4050		43166	25611	4316625611	0
2018-03-08	1+5	25625	34.1	2	3	20.9366	5.54	5.42	60	7.05	0.21	13	0.61	13	1.14	2202	0.67	1	26	20	0.769231	21	16	0.761905	5	1	1	1	1	1				1	38	2	2	1	2800		43167	25625	4316725625	0
2018-03-08	1+2+5	25628	29.8	1	2	21.3333		39.82	296.5	7.6	0.26	16	0.53	9.3	0.61	2064	0.92	1	10	8	0.8	9	4	0.444444	5	1	1	0													43167	25628	4316725628	0
2018-03-08	排卵障碍+5	25631	25.6	1	2	21.7784	7.68	4.43	53.1		0.69	19	0.22	9	0.52	2770	0.55	1	9	5	0.555556	5	5	1	5	2	1	1	2	2				2	34	2	2	1+1	1850	1900	43167	25631	4316725631	0
2018-03-08	1+2+5	25640	25.5	1	4	19.9219	7.9	6.15	18	6.13	0.37	29	0.41	10.8	0.38	902	0.21	1	5	3	0.6	4	4	1	5	1	1	0													43167	25640	4316725640	0
2018-03-09	1+5	25659	32.4	2	4	18.8271		2.66	31.51	7.88	0.36	26	2.11	8.2	0.42	1668	1.06	1	4	4	1	4	4	1	5	1	1	1	1	1				1	38	3	1	1	3100		43168	25659	4316825659	0
2018-03-10	2+5	25671	28.5	2	5	25.3906		6.45	31.83	5.14	0.11	27	0.32	11.4	0.1	1996	0.51	1	15	15	1	15	14	0.933333	5	1	1	1	1	0	1	8	3								43169	25671	4316925671	0
2018-03-12	5	25099	42.2	2	2	20.2848					0.82	16	0.53	5.6	5.34	2422	1.89	1	5	5	1	5	5	1	5	2	1	0													43171	25099	4317125099	0
2018-03-12	1+5	25681	22.2	2	5	23.0518	3.43				0.33	26	0.75	13.9				2	15	12	0.8	12	12	1	5	1	1	1	1	1				1	39	5	1	1	3350		43171	25681	4317125681	0
2018-03-12	5	25690	21.1	2	4	27.5482	5.65	2.13	32.07	5.97	1.1	31	0.73	9.1	5.01	2024	0.34	1+2	11	9	0.818182	9	4	0.444444	5	1	1	1	1	1				1	41		1	2	4150		43171	25690	4317125690	0
2018-03-13	5	18677	35.7	2	6	19.721	2.71				0.23	12	0.47	12.7	0.7	2722	1.09	1+2	32	14	0.4375	14	10	0.714286	5	1	1	0													43172	18677	4317218677	0
2018-03-14	1+2+5	25722	33.4	2	7	24.0346	23.6				0.76	15	0.35	12.8	0.49	1053	0.33	1	26	20	0.769231	20	20	1	5	1	1	0													43173	25722	4317325722	0
2018-03-14	2+5	25725	29.7	1	3	24.0055	9.13				9.02	48	0.56	10.4	0.08	2978	0.77	2	19	16	0.842105	16	14	0.875	5	1	1	1	1	1				1	38	4	1	1	3500		43173	25725	4317325725	0
2018-03-14	1+5	25728	35.1	2	2	25.7276					0.15	21	0.7	12.5	0.2	1979	0.64	1	7	6	0.857143	6	6	1	5	2	1	1	1	1				1	38	4	1	2	3200		43173	25728	4317325728	0
2018-03-14	1	25735	27	2	1	20.7031		77.39	270	29.57	0.5	24	0.46	11.7	1.12	4323	0.8	1	9	7	0.777778	7	4	0.571429	5	1	1	1	1	1				1	40	2	1	2	3800		43173	25735	4317325735	0
2018-03-16	1+5	25758	29.6	2	4	20.5761		2.45	73	8.76	0.6	52	1.05	11.7	0.39	3485	1.11	1	19	14	0.736842	14	9	0.642857	5	1	1	0													43175	25758	4317525758	0
2018-03-16	1+5	21871	38.4	2	2	23.1111					0.33	25	0.52	7.8	0.29	4341	0.95	1	13	9	0.692308	10	9	0.9	5	1	1	0													43175	21871	4317521871	0
2018-03-16	5	25768	33.7	2	1	22.0386	6.19	7.08	66.77	6.74				12.9	0.87	2372	0.66	1	14	12	0.857143	11	11	1	5	1	1	1	1	1	1	23	5								43175	25768	4317525768	0
2018-03-17	1+4+5	24077	27.5	2	1	19.5717		5.3	42.69	9.98	0.28	27	0.5	8.5	0.92	953	0.8	1	12	10	0.833333	12	11	0.916667	5	2	1	0													43176	24077	4317624077	0
2018-03-19	2+5	25789	27.7	1	1	22.7583		2.88	34.63	6.09	0.34	35	1.01	10.6	0.52	1389	0.28	2	13	5	0.384615	5	5	1	5	1	1	1	1	1				1	28	1	1	1	1100		43178	25789	4317825789	0
2018-03-19	5	25797	30	2	3	21.2183					0.33	18	0.21	11.5	0.26	513	0.41	1	8	8	1	8	4	0.5	5	1	1	1	1	0	1	7	6								43178	25797	4317825797	0
2018-03-20	1+5	25824	32.9	1	10	21.7778		2.97	62.47	5.67	0.5	26	0.28	11.6	0.47	2949	0.86	1	7	6	0.857143	6	6	1	5	1	1	0													43179	25824	4317925824	0
2018-03-20	5	25829	23.6	2	3	23.0518		3.09	57.58	5.94	0.7	31	0.5	11.4	1.22	2368	0.83	1	8	5	0.625	5	4	0.8	5	2	1	1	1	1				1	40	2	2	2	3000		43179	25829	4317925829	0
2018-03-20	1+5	25830	30.9	2	1	19.433		5.89	39	7.81	0.52	39	0.9	8.8	0.77	1760	1.04	1	12	9	0.75	10	10	1	5	1	1	1	1	1				1	38	5	2	1	3600		43179	25830	4317925830	0
2018-03-20	1+5	25833	41.5	2	2	19.721	5.88	4.47	44	7.42	0.19	26	0.4	13.5	0.54	1136	0.76	1	9	7	0.777778	7	4	0.571429	5	1	1	0													43179	25833	4317925833	0
2018-03-20	1	25836	36.6	2	7	19.5965		59.14	302.08	31.5	0.69	56	0.6	14.5	0.38	5143	0.63	1	14	10	0.714286	10	10	1	5	1	1	0													43179	25836	4317925836	0
2018-03-21	1+2+5	25848	25.6	1	2	20.5457								8.8	0.69	3272	1.21	1	17	10	0.588235	9	5	0.555556	5	1	1	0													43180	25848	4318025848	0
2018-03-21	5	22231	27.5	2	6	28.8415		2.6	28.07	6.65	0.36	39	0.21	8.7	0.25	270	0.21	1	12	11	0.916667	10	6	0.6	5	1	1	1	1	1				1	39	0	2	2	3450		43180	22231	4318022231	0
2018-03-21	1+5	25850	25.3	1	2	22.0317		2.84	22	4.99	0.22	33	0.7	8.7	0.45	2106	1.21	1	10	10	1	10	9	0.9	5	1	1	0													43180	25850	4318025850	0
2018-03-22	1+5	25864	39.9	2	3	23.4375		30.65	238.85					10.1	0.5	2464	0.72	1	10	8	0.8	9	8	0.888889	5	2	1	1	1	2	1	9	6								43181	25864	4318125864	0
2018-03-22	1+5	25868	23.5	1	5	19.1001	6.84	4.49	33.34	10.84	0.25	31	0.49	12.6	0.26	3789	0.62	1	16	11	0.6875	10	10	1	5	1	1	1	1	1				1	39	6	2	2	3800		43181	25868	4318125868	0
2018-03-23	1+5	25881	30.4	2	3	24.0346	3.33	4.31	46.4	6.65				11	0.62	2774	0.81	1	18	10	0.555556	11	6	0.545455	5	1	1	1	1	1				1	40	1	2	2	3300		43182	25881	4318225881	0
2018-03-24	1+5	24840	36.2	2	1	19.313					0.37	35	0.28	9.2	0.87	1630	0.84	2	6	5	0.833333	5	4	0.8	5	2	1	1	1	1				1	39	2	2	2	3400		43183	24840	4318324840	0
2018-03-26	1+5	25903	35.6	2	1	19.6283		3.13	34	5.69	0.39	23	0.4	7.1	0.79	4366	0.92	1	21	17	0.809524	18	17	0.944444	5	1	1	1	1	1				1	40	4	1	1			43185	25903	4318525903	0
2018-03-27	1+5	25915	29.3	1	3	24.4444					0.43	26	0.21	9.6	0.42	400	0.51	1	7	5	0.714286	5	4	0.8	5	1	1	0													43186	25915	4318625915	0
2018-03-27	1+5	25925	32.9	2	1	21.0938		2.25	67.51	6.98	0.28	21	0.32	5.5	0.54	1982	0.27	1	8	8	1	8	8	1	5	1	1	1	0	0		9	5								43186	25925	4318625925	0
2018-03-27	5	25939	35.1	1	3	23.0112		3.15	66.97	5.8	0.44	25	0.34	10.4	0.37	3339	1.06	1	9	7	0.777778	7	6	0.857143	5	1	1	1	1	1				1	38	3	2	1	3250		43186	25939	4318625939	0
2018-03-27	1+4+5	25941	31.9	2	2	22.2222					0.37	27	0.48	12.7	0.6	1628	0.94	1	10	7	0.7	8	7	0.875	5	1	1	1	1	1				1	40	2	1	2	3000		43186	25941	4318625941	0
2018-03-27	5	25950	29.7	1	4	20.5499		1.29	46.1	5.42	0.35	121	0.59	12.8	0.62	2578	0.87	1	10	8	0.8	8	8	1	5	1	1	1	1	1				1	38	2	1	2	3500		43186	25950	4318625950	0
2018-03-27	畸胎瘤摘除+2+5	25954	32.3	2	2	25.8065					0.42	42	0.36	9.5	0.45	2657	1.41	2	19	6	0.315789	7	5	0.714286	5	1	1	1	1	1				1	37	6	1	1	2650		43186	25954	4318625954	0
2018-03-28	1+5	25958	31.9	2	3	23.3067		5.15	35.03	5.16				13.5	0.48	3762	1.47	1	14	9	0.642857	10	8	0.8	5	1	1	1	1	1				1	39	0	2	1	4600		43187	25958	4318725958	Ⅲ
2018-03-29	1+5	25998	35.7	2	4	18.3143	5.03	4.15	68.98	6.59	0.67	35	0.43	8.3	0.5	3795	0.5	1	11	8	0.727273	8	8	1	5	1	1	1	1	1				1	39	4	1	1	2850		43188	25998	4318825998	0
2018-03-30	5	26006	30.3	2	5	21.0938		4.9	46.25	10.11	0.76	30	0.54	12.7	0.71	2387	1.21	1	10	8	0.8	9	8	0.888889	5	1	1	1	1	1	1	8	4								43189	26006	4318926006	0
2018-03-30	1+5	26025	29.5	2	1	20.6905	4.05	2.71	43.72	8.46	6.06	24	0.22	8.2	0.22	4869	0.81	1	16	16	1	16	14	0.875	5	1	2	1	1	1				1	38	1	2	2	3100		43189	26025	4318926025	0
2018-04-02	4+5	20799	34.6	2	6	19.5717							0.54	11.2				1	8	6	0.75	6	6	1	5	1	1	0													43192	20799	4319220799	0
2018-04-02	2+5	26073	31.7	2	2	21.0938		7.39	41.12	5.76	0.47	21	1.13	9				1	13	11	0.846154	11	10	0.909091	5	1	1	1	1	1				1	37	2		1	3250		43192	26073	4319226073	0
2018-04-02	2+5	21695	24.8	1	3	18.132					0.74	29	0.42	10.8				1	10	7	0.7	9	4	0.444444	5	1	1	1	1	2				2	34	2	2	2+2	2300	2050	43192	21695	4319221695	0
2018-04-03	1+5	20432	33.7	2	1	17.7462		5.72	54.57	7.84	0.51	35	0.27	13.8				1	9	7	0.777778	8	7	0.875	5	2	1	1	2	2				2	37	3	2	2+2	2400	2750	43193	20432	4319320432	0
2018-04-03	5	25433	26.4	2	1	19.1406					0.44	12	0.34	9.6	0.63	1713	1.11	1+2	14	13	0.928571	12	7	0.583333	5	1	1	1	1	1	1	9	6								43193	25433	4319325433	0
2018-04-03	5	26110	27.6	2	2	23.8751		2.83	40.74	5.78	0.22	28	0.39	12.4	0.23	1671	0.52	1	9	8	0.888889	8	6	0.75	5	1	2	1	1	1				1	39	1	1	1	3750		43193	26110	4319326110	0
2018-04-05	1+5	23772	27.6	1	3	19.2277		3.94	60	5.41	3.94	59.89	5.41	9.6	0.57	2233	0.43	1	15	7	0.466667	8	5	0.625	5	1	2	1	1	1				1	39	1	1	1	2500		43195	23772	4319523772	0
2018-04-05	1+5	26147	28.3	2	1	23.0518	6.1	5.02	55.83	6.79				12.5	0.56	3371	1.37	1	18	9	0.5	9	7	0.777778	5	1	1	1	1	1				1	39	5	2	1	3150		43195	26147	4319526147	0
2018-04-08	1+5	26191	33	2	2	19.1406					0.68	35	0.47	12.1	0.73	1948	1.13	1	8	6	0.75	6	4	0.666667	5	1	1	1	1	1				1	41	0	2	1	2800		43198	26191	4319826191	0
2018-04-08	排卵障碍+染色体	26193	28.8	1	3	20.5761		5.18	40.05	5.8	0.28	24	0.42	10	0.43	2367	0.86	1	13	9	0.692308	10	6	0.6	5	1	1	0													43198	26193	4319826193	0
2018-04-08	1+5	26195	35.3	2	2	20.1733		45.44	152.47	26.88				11.3	0.72	2887	0.59	1	16	12	0.75	10	4	0.4	5	1	1	0													43198	26195	4319826195	0
2018-04-09	1+5	26205	24.4	2	1	20.9572	0.78				0.49	15	0.55	14.4	0.89	1252	0.49	1	5	3	0.6	4	4	1	5	1	2	1	1	1				1	37	5	1	1	2800		43199	26205	4319926205	0
2018-04-09	1+5	26220	26.9	2	4	21.4536		3.98	32.04	7.62	0.3	26	0.7	12.5	0.33	1550	0.44	1	10	9	0.9	9	6	0.666667	5	1	1	0													43199	26220	4319926220	0
2018-04-11	1+5	25119	25.2	2	4	18.132								8	0.66	2444	0.59	1	13	8	0.615385	8	6	0.75	5	1	1	0													43201	25119	4320125119	0
2018-04-11	1+2+5	26256	27.5	1	5	19.487		6.45	52.55	7.78	0.25	20	0.31	11.6	0.34	2119	1.02	1	15	9	0.6	10	10	1	5	1	1	1	1	1				1	40	2	2	1	4500		43201	26256	4320126256	0
2018-04-11	1+5	26258	27	2	1	16.6493					0.41	23	0.29	10.8	1.03	2429	0.47	1	13	8	0.615385	8	6	0.75	5	1	1	1	1	1				1	39	6	1	1	3400		43201	26258	4320126258	0
2018-04-13	2+5	26286	27.9	2	3	24.1672					0.15	20	0.42	7.9	0.15	1275	0.75	1	13	12	0.923077	12	9	0.75	5	1	2	1	1	1				1	40	4	1	1	3700		43203	26286	4320326286	0
2018-04-16	1+5	17048	32.9	1	2	20.4294					0.81	26	0.46	10.9	0.69	3869	1.38	1	15	11	0.733333	11	9	0.818182	5	1	1	1	1	1				1	39	0	1	1	3180		43206	17048	4320617048	0
2018-04-16	5	26321	20	2	2	19.7232		5.27	70.18	9.88	0.35	26	0.38	11	0.59	2362	0.65	2	14	8	0.571429	8	7	0.875	5	1	1	1	1	1				1	39	1	1	2	3500		43206	26321	4320626321	0
2018-04-16	1+5	26322	34.3	2	5	20.3125		5.35	53.41	10.22	0.27	28	0.28	11.7	0.17	2618	0.71	1	16	10	0.625	12	7	0.583333	5	1	1	0													43206	26322	4320626322	0
2018-04-17	1+5	26360	32.9	2	1	22.0386		4.2	46.78	8.8				14	1.5	4203	0.5	1	17	12	0.705882	13	9	0.692308	5	1	1	1	1	1				1	39	6	1	2	3700		43207	26360	4320726360	0
2018-04-18	1+5	26368	29.8	2	1	23.8751	1.67	2.54	33.76	5.97	0.26	22	0.27	16.9	0.59	1039	0.56	1	13	10	0.769231	11	10	0.909091	5	1	1	1	1	1				1	40	2	1	1	3600		43208	26368	4320826368	0
2018-04-18	1+5	26380	32.2	2	7	22.6003		1.94	29.78	8.06	0.16	32	0.55	9.9	0.24	2687	0.59	2	12	11	0.916667	11	10	0.909091	5	1	1	0													43208	26380	4320826380	0
2018-04-18	1+5	26393	30.5	2	6	24.4646	4.7	2.45	40.86	4.99	0.26	25	0.23	16.4				1	11	9	0.818182	10	10	1	5	1	1	1	1	1				1	39	3	2	1	2950		43208	26393	4320826393	0
2018-04-19	5	26406	27	1	8	20.4294		1.84	51.52	6.76	0.24	32	0.54	15	0.31	1138	0.38	2	7	7	1	7	7	1	5	1	1	1	1	1				1	40	0	2	1	4100		43209	26406	4320926406	0
2018-04-19	5	26412	42	1	4	21.2279		2.39	46.19	7.96	0.42	23	0.59	10.4	0.65	1440	0.46	1	9	6	0.666667	6	6	1	5	2	1	0													43209	26412	4320926412	0
2018-04-19	5	26414	31.4	1	7	26.7698		2.82	42.61	6.56	0.29	22	0.39	14.6	0.16	1509	0.61	1+2	14	7	0.5	6	3	0.5	5	1	1	1	1	1				1	40	2	2	2	4000		43209	26414	4320926414	0
2018-04-19	1+5	24172	25.8	1	1	17.3134					0.27	33	0.26	10.1				1	15	11	0.733333	12	9	0.75	5	2	1	0													43209	24172	4320924172	0
2018-04-23	1+5	13058	31.1	2	5	21.7193		0.33	45.64	7.79	0.07	51	0.41	12.7	0.07	2357	0.48	2	6	6	1	6	5	0.833333	5	2	1	1	2	1				1	41	6	2	2	2800		43213	13058	4321313058	0
2018-04-23	2+5	26469	27.2	1	2	29.2969					0.32	19	0.5	14	0.21	2449	0.59	2	15	9	0.6	11	10	0.909091	5	1	1	0													43213	26469	4321326469	0
2018-04-24	1+5	26473	33.9	1	6	20.5457		3.06	54	9.45	0.26	24	0.3	11.3	0.49	2595	0.46	1	7	5	0.714286	6	5	0.833333	5	1	2	1	1	1				1	40	3	2	1	3400		43214	26473	4321426473	0
2018-04-24	2+5	26483	29	2	4	20.3125		7.65	49.15	6.12	0.33	30	0.21	9	0.28	1000	0.21	1	8	8	1	8	3	0.375	5	1	1	0													43214	26483	4321426483	0
2018-04-24	1+2+5	26489	31.9	1	10	22.4913		3.92	37.94	6.6	0.32	27	0.31	10.1	0.64	3904	0.7	2	19	11	0.578947	11	10	0.909091	5	1	1	1	1	1				1	38	2	1	1	3750		43214	26489	4321426489	0
2018-04-24	1+5	26491	25.5	2	2	23.6244					0.49	43	0.65	12	0.5	1980	1.34	1	9	6	0.666667	6	5	0.833333	5	1	1	1	1	1				1	39	1	2	1	3250		43214	26491	4321426491	0
2018-04-24	5	26494	23.5	1	7	22.2656	2.82				0	1	0	11.6	0.54	2237	0.89	2	19	14	0.736842	14	12	0.857143	5	1	1	1	1	0	1	6	6								43214	26494	4321426494	0
2018-04-25	1+5	26503	29	2	5	21.4844		2.61	35.78	4.37	0.3	24	0.62	10	0.4	1966	0.84	1	15	10	0.666667	9	7	0.777778	5	1	1	1	1	1				1	38	6	2	1	3800		43215	26503	4321526503	0
2018-04-26	1+5	26534	32.5	2	4	17.1875		5.78	52.71	10.29	0.58	25	0.37	9.2	0.98	5238	0.66	2	9	5	0.555556	5	5	1	5	1	1	1	1	1				1	38	4	1	1	3000		43216	26534	4321626534	0
2018-04-26	5	26546	37.5	2	8	27.6817		2.2	44.04	7.83	0.07	21	0.43	12	0.31	496	0.39	2	11	8	0.727273	10	8	0.8	5	2	2	0													43216	26546	4321626546	0
2018-04-27	1+5	26553	28.9	2	2	23.634		2.66	17.96	5.43	0.33	18	0.62	10.8	0.5	2043	1.07	1	14	13	0.928571	14	11	0.785714	5	1	1	1	1	1				1	38	2	2	1	3700		43217	26553	4321726553	0
2018-04-27	5	26557	27.7	2	4	21.7193					0.51	25	0.49	10	0.51	2637	1.18	1	11	7	0.636364	7	7	1	5	1	1	1	1	1				1	40	0	1	2	3150		43217	26557	4321726557	0
2018-04-27	1+3+5	26559	39.2	2	2	22.3081	2.04	3.57	245.72	4.75	0.22	28	0.93	12.1	0.91	1008	0.73	1	4	3	0.75	3	3	1	5	2	1	0													43217	26559	4321726559	0
2018-04-27	1+2+5	21837	28.4	1	5	27.3438					1.18	33	0.6	12	0.34	419	0.44	1	6	5	0.833333	5	5	1	5	2	1														43217	21837	4321721837	0
2018-04-27	1+2+5	26569	32.4	2	3	23.1405		10.29	33.47	7.82	0.62	42	0.41	8	0.56	2758	0.34	1	13	6	0.461538	8	6	0.75	5	1	1	1	1	2				1	36	0	1	2	2050		43217	26569	4321726569	0
2018-04-28	反复种植失败+5	10450	35	1	9	19.563		6.98	51.72	8.06	0.37	27	0.21	9.4	0.65	3582	1.19	2	14	11	0.785714	11	11	1	5	2	1	1	1	1	1	8	0								43218	10450	4321810450	0
2018-04-28	5	26573	30.8	2	1	18.3594	3.95	3.73	34.42	5.92	0.62	23	0.21	12.4	0.34	1905	0.37	1	11	9	0.818182	9	8	0.888889	5	1	1	0													43218	26573	4321826573	0
2018-04-30	1+5	26603	28.1	1	3	20.8117		3.42	37.36	4.92	0.46	4399	0.72	9.2	0.46	4399	0.72	1	19	15	0.789474	15	12	0.8	5	1	1	1	1	2				2	35	6	2	1+1	3000	3000	43220	26603	4322026603	0
2018-04-30	1+5	26619	36.8	2	3	25.4767		1.61	57	6.37	0.12	34	0.25	14.6	0.52	1408	0.25	1	5	4	0.8	4	4	1	5	1	1	1	1	1				1	38	5	1	2	3250		43220	26619	4322026619	0
2018-05-02	1+5	26642	31.8	2	1	20.8117	1.62	3.72	49.12	11.59	0.13	40	0.21	10.6	0.35	2371	0.69	1	8	7	0.875	8	6	0.75	5	1	1	0													43222	26642	4322226642	0
2018-05-02	1+5	26650	37	1	3	26.0375		3.16	53	6.46	3.16	53	0.43	9.8	1.21	3749	1.11	1	12	7	0.583333	7	7	1	5	1	1	0													43222	26650	4322226650	0
2018-05-02	1+5	26039	30.8	1	3	18.026		5.01	49	6.55				13	0.69	3226	1.32	1	20	14	0.7	16	13	0.8125	5	1	2	1	1	1				1	38	2	2	1	2500		43222	26039	4322226039	0
2018-05-03	1+5	26667	26.6	1	6	20.8889					0.99	24	0.22	13	0.7	5033	0.44	1	5	4	0.8	4	3	0.75	5	1	1	0													43223	26667	4322326667	0
2018-05-03	1+5	24061	30.2	1	5	23.4375		4.13	45.77	6.73	0.82	23	0.56	7.5	0.88	2476	0.68	2	19	18	0.947368	18	8	0.444444	5	1	1	1	1	1				1	39	5	1	2	3150		43223	24061	4322324061	0
2018-05-04	1+5	24291	31.7	1	5	22.3133		2.65	71.5	6.46	0.15	43	0.31	14.3	3.07	1913	0.52	2	11	9	0.818182	8	7	0.875	5	2	1	1	2	1				1	40	1	1	1	3500		43224	24291	4322424291	0
2018-05-04	1+5	26708	29.8	1	3	25.0762		1.91	31.53	5.29	0.15	29	0.4	12.7	0.39	2123	0.64	1	13	6	0.461538	6	3	0.5	5	2	1	0													43224	26708	4322426708	0
2018-05-04	1+2+5	26710	31.5	1	6	24.6548	7.71	2.78	37	7.79	0.66	32	0.53	12	0.17	2567	0.32	1+2	30	9	0.3	9	7	0.777778	5	1	1	1	1	1				1	37	4	2	1	4050		43224	26710	4322426710	0
2018-05-05	1+5	21135	26.2	2	3	24.7676	3.49	3.8	44.5	7.08				13.8	0.19	148	0.32	1	17	10	0.588235	11	9	0.818182	5	1	1	1	1	1				1	40	5	2	2	3800		43225	21135	4322521135	0
2018-05-05	1+5	26732	30.1	2	1	19.8347	2.72				0.39	29	0.52	8.5	0.47	1640	0.8	1	16	9	0.5625	11	7	0.636364	5	1	1	0													43225	26732	4322526732	0
2018-05-07	1+2+5	26744	27.4	1	4	30.0781		1.68	48.94	7.95	0.32	41	0.29	13.4	0.42	2836	0.54	1	20	10	0.5	10	8	0.8	5	1	1	0													43227	26744	4322726744	0
2018-05-07	5	26746	35.9	2	1	20.202					0.29	28	0.35	7.2	0.59	3329	1.44	1	11	10	0.909091	10	10	1	5	1	1	0													43227	26746	4322726746	0
2018-05-08	1+2+4+5	26761	35.7	2	1	22.5827	1.41							11.6	0.72	2229	0.54	2	10	9	0.9	10	8	0.8	5	1	1	0													43228	26761	4322826761	0
2018-05-08	1+5	26775	26.5	1	6	24.7768					0.27	35	0.4	15.7	0.8	2842	0.31	1	19	10	0.526316	8	8	1	5	1	1	1	1	1				1	40	5	2	2	3400		43228	26775	4322826775	0
2018-05-09	1+5	26810	30.9	2	1	21.3675	5.11				0.21	15	0.56	9.5	0.54	2540	0.52	2	18	15	0.833333	15	13	0.866667	5	1	1	1	1	1				1	38	5	1	2	3200		43229	26810	4322926810	0
2018-05-10	1+5	26816	31.7	2	4	21.2306	4.69	5.23	46.8	7.4	0.38	17	0.61	11.7	1.2	2865	1.01	1	16	13	0.8125	13	13	1	5	1	1	0													43230	26816	4323026816	0
2018-05-10	4+5	26818	35.2	2	5	27.3438	0.93	3.93	30.99	12.29	0.43	12	0.44	13.2	0.44	626	0.25	2	4	4	1	4	4	1	5	1	1	1	1	1				1	39	2	1	1	3520		43230	26818	4323026818	0
2018-05-11	1+5	26850	29.6	1	8	24.6094		2.79	42	8.08	0.07	16	0.55	13.6	0.21	1819	0.34	1	7	7	1	7	6	0.857143	5	1	1	1	1	1				1	40	1	2	2	2400		43231	26850	4323126850	0
2018-05-11	2+5	26863	32.8	1	2	24.8358					0.18	18	0.54	10.6	0.22	2012	0.63	1	12	7	0.583333	7	5	0.714286	5	1	1	1	1	1				1	39	5	2	2	4050		43231	26863	4323126863	0
2018-05-12	2+5	26870	26.7	2	3	32.8892					0.18	18	0.54	12.1	0.22	2012	0.63	2	9	7	0.777778	7	4	0.571429	5	1	1	1	1	1				1	39	5	2	2	4050		43232	26870	4323226870	0
2018-05-14	1+5	26889	29.9	2	4	23.4375	2.78	6.4	52	10.57				13.6	0.25	1459	1.27	2	14	13	0.928571	11	8	0.727273	5	1	1	1	1	1				1	38	4	1	1	3550		43234	26889	4323426889	0
2018-05-15	5	26907	30.7	1	4	20.7031					0	0.16	0.43	11	0.36	2616	0.7	1	15	10	0.666667	10	4	0.4	5	2	1	1	2	1				1	40	2	2	2	3350		43235	26907	4323526907	0
2018-05-15	1+5	26408	23	1	6	20.7					0.51	30	0.53	13.2	0.75	2827	1.13	2	8	7	0.875	7	6	0.857143	5	1	1	1	1	1				1	39	1	2	2	3400		43235	26408	4323526408	0
2018-05-15	1+5	26913	26	1	2	18.13	6.02				0.82	12	0.26	10.6	2.39	2986	0.99	1	19	13	0.684211	13	12	0.923077	5	1	1	1	1	1				1	39	2	1	1	3400		43235	26913	4323526913	0
2018-05-16	1+5	26936	30	1	5	23.8281		6.05	12	4.73				12.4	0.51	3573	0.77	2	17	11	0.647059	11	8	0.727273	5	1	2	0													43236	26936	4323626936	0
2018-05-16	1+5	26915	32	1	4	18.07	1	4.33	69	14.39	0.2	12	0.39	11.1	0.33	1795	0.7	1	8	8	1	8	7	0.875	5	1	1	1	1	1	1	8	6								43236	26915	4323626915	0
2018-05-16	1+5	26609	31.6	1	6	22.8624					1.35	17	1.4	9.3	0.31	1511	0.98	1	10	7	0.7	7	5	0.714286	5	1	1	1	1	1				1	40	3	1	2	3680		43236	26609	4323626609	0
2018-05-16	1+5	26934	35	2	4	18.75		4.83	106	7.39	0.2	12	0.36	7.8	0.98	2920	0.58	1	10	8	0.8	7	6	0.857143	5	1	2	1	1	1				1	39	1	1	2	3810		43236	26934	4323626934	0
2018-05-16	5	25907	31	1	2	22.31					0.23	12	0.37	12.3	1.11	1420	0.67	1	14	7	0.5	5	5	1	5	1	1	0													43236	25907	4323625907	0
2018-05-16	1+5	26940	31.3	2	2	18.4911	3.2	4.81	64	7.02	0.34	12	0.25	10.8	0.27	3554	1.35	1	14	12	0.857143	12	4	0.333333	5	1	1	1	1	1				1	40	2	2	2	3300		43236	26940	4323626940	0
2018-05-16	5	26944	31.5	2	5	20.1951		5.4	35	7.64	0.41	13	0.34	13.4	0.29	4585	0.86	1	26	17	0.653846	17	6	0.352941	5	1	2	0													43236	26944	4323626944	0
2018-05-17	2+5	26949	27.4	2	4	24.4473		11.77	54	6.98	0.66	20	0.7	10.7	0.55	4536	0.56	1	16	12	0.75	12	7	0.583333	5	1	1	1	1	1				1	38	5	2	2	4300		43237	26949	4323726949	0
2018-05-17	1+5	26957	42.3	1	1	20.2	3.98	3.41	46	6.82	0.3	24	0.72	9.8	1.15	2326	0.53	1	14	14	1	14	10	0.714286	5	1	2	0													43237	26957	4323726957	0
2018-05-18	1+5	26976	30.8	1	1	17.7462		6.13	50	8.85	0.36	12	0.41	10.6	0.43	2420	0.84	1	18	13	0.722222	13	7	0.538462	5	1	1	1	1					1	40	1	1	2	2950		43238	26976	4323826976	0
2018-05-18	1+5	26986	33.9	2	3	19.2277					0.2	21	0.34	14	0.24	3435	1.13	1	15	11	0.733333	11	3	0.272727	5	1	1	1	1	1	1	7	0								43238	26986	4323826986	0
2018-05-18	1+2+5	26988	29.7	1	1	22.3081		7	36	7.2	0.34	28	0.39	14.2	0.37	1307	0.52	1	15	12	0.8	12	9	0.75	5	1	1	1	1	1				1	39	0	2	1	3800		43238	26988	4323826988	0
2018-05-19	1+5	26995	39.4	2	4	26.5625		0.64	91	1.71	0.08	23	0.37	9.4	1.04	639	0.47	1	8	8	1	8	7	0.875	5	2	1	1	1	1				1	39	1	1	2	3900		43239	26995	4323926995	0
2018-05-19	1+5	26996	31	1	4	19.2336		4.88	61	8.37	0.56	19	0.21	9	0.58	2619	0.89	2	19	14	0.736842	14	8	0.571429	5	1	2	1	0												43239	26996	4323926996	0
2018-05-19	5	27001	25.1	1	5	16.4366	10.5	5.24	35	6.66	0.49	27	0.3	10.4	0.43	2280	0.87	2	16	6	0.375	6	3	0.5	5	1	1	1	0												43239	27001	4323927001	0
2018-05-21	1+5	27013	36.8	2	4	22.0317	4.33				0.91	24	0.25	12.7	3.33	2532	0.75	1	10	10	1	10	3	0.3	5	1	1	1	1	1				1	38	4	2	1	3300		43241	27013	4324127013	0
2018-05-21	1+5	27025	31	1	2	20.7008	3.64	6.56	54	7.3	0.67	20	0.21	15	0.38	2428	0.81	1	14	13	0.928571	13	7	0.538462	5	1	1	1	1	1				1	39	1	1	1	3250		43241	27025	4324127025	0
2018-05-21	1+5	27031	31.7	1	2	19.2894		3.01	45	7.43	0.29	23	0.36	9.8	0.74	2426	0.84	1	18	15	0.833333	15	4	0.266667	5	1	1	1	1	1				1	39	5	2	2	3000		43241	27031	4324127031	0
2018-05-22	1+5	27043	28.9	2	2	22.8624					0.21	29	0.34	8.3	0.3	4606	0.85	1	18	16	0.888889	16	6	0.375	5	1	1	1	1	1				1	37	5	1	1	2800		43242	27043	4324227043	0
2018-05-23	5	27066	34.5	2	2	19.0311		3.51	47	7.3	0.43	22	0.84	14	0.63	3814	0.76	2	14	10	0.714286	10	6	0.6	5	1	1	1	1	1				1	38	2	1	2	4000		43243	27066	4324327066	0
2018-05-24	2+5	27088	30.3	2	3	20.3223	3.68	4.34	38	7.58	0.26	31	0.32	10.1	1.76	2707	0.81	1	11	8	0.727273	8	5	0.625	5	1	1	1	1	1				1	39	6	1	2	3300		43244	27088	4324427088	0
2018-05-24	5	19589	30.6	2	4	19.5717	6.77				0.49	17	0.29	10.7	0.72	2983	0.75	1	15	13	0.866667	13	4	0.307692	5	1	1	1	0	0											43244	19589	4324419589	0
2018-05-26	5	27128	30.7	2	2	23.3355					0.19	26	0.47	12.3	0.62	1461	0.21	1	8	5	0.625	5	5	1	5	1	1	1	0												43246	27128	4324627128	0
2018-05-26	2+5	27132	30.4	2	2	18.424	7.02				0.19	20	0.59	9	0.59	2910	0.72	2	17	13	0.764706	13	10	0.769231	5	2	1	1													43246	27132	4324627132	0
2018-05-28	2+5	6609	34.7	2	10	18.7305					0	0	0	12.1	1.24	1680	0.57	1	9	8	0.888889	8	3	0.375	5	2	1	0													43248	6609	432486609	0
2018-05-29	2+5	27178	29.3	2	3	21.7865		3.59	59	6.14	0.58	22	0.43	12.3	0.25	2197	0.59	1	18	13	0.722222	13	13	1	5	1	1	1	1	1				1	39	5	1	2	3503		43249	27178	4324927178	0
2018-05-29	1+5	27182	35.3	2	2	23.1405	3.86	3.12	60		0.23	21	0.42	11	0.7	1483	0.75	1	14	6	0.428571	6	6	1	5	1	1	0	0	0											43249	27182	4324927182	0
2018-05-29	2+5	27188	35.5	2	3	19.313	4.27	15.15	81	7.12	0.46	25	0.54	9	0.43	2165	0.6	2	19	17	0.894737	17	15	0.882353	5	1	1	1	0												43249	27188	4324927188	0
2018-05-29	1+5	26789	32.6	2	3	28.1337		3.96	46	7.64	1.08	17	5.3	11	0.96	4177	1.29	2	18	13	0.722222	13	12	0.923077	5	1	2	1	1	1				1	37	6	2	2	3000		43249	26789	4324926789	0
2018-05-30	5	27200	37	2	4	21.6413		3.79	70	7.54	0.32	16	0.27	11.5	0.28	2036	0.57	1	9	5	0.555556	5	4	0.8	5	1	1	1	1	1				1	28	3	2	1	1150		43250	27200	4325027200	0
2018-05-30	1+5	27202	35.2	2	2	24.974		1.46	45	9.54	0.19	24	0.21	12.4	0.17	2369	0.31	2	10	7	0.7	7	7	1	5	1	1	1	1	1				1	39	2	2	2	3500		43250	27202	4325027202	0
2018-05-30	1+5	17997	31.4	2	2	20.3244					0	0	0	13.8	0.67	1401	0.49	1	10	6	0.6	6	6	1	5	1	1	1	1	1				1	38	5	1	1	2920		43250	17997	4325017997	0
2018-05-30	1+5	27218	23.2	2	1	20.5049	2.56	5.43	58	7.38	0.33	32	0.56	10.1	0.42	1699	0.45	1	15	14	0.933333	14	5	0.357143	5	1	1	0	0	0											43250	27218	4325027218	0
2018-05-31	2+5	21428	28.7	2	1	16.8962		5.41	52	7.24	0.45	28	0.25	14.5	0.59	3098	0.92	2	10	7	0.7	7	7	1	5	2	1	1	1	1				1	40	3	2	2	3900		43251	21428	4325121428	0
2018-05-31	2+5	21998	28.5	1	2	23.7332					0.2	23	0.21	10.7	0.18	2747	0.33	1	10	8	0.8	8	8	1	5	1	1	1	1	1				1	40	1	1	2	3100		43251	21998	4325121998	0
2018-06-01	1+5	23372	38.7	2	3	19.9594					0.22	18	0.36	10.2	0.26	2744	1.32	1	14	14	1	14	13	0.928571	5	2	1	1	2	2	1	24	4								43252	23372	4325223372	0
2018-06-01	1+5	27248	30.1	2	3	17.9688	4.4				0.16	23	0.46	8.4	0.19	3310	0.71	1	15	6	0.4	6	4	0.666667	5	1	1	1	1	1				1	40	0	1	2	3150		43252	27248	4325227248	0
2018-06-01	1+5	27250	34.5	2	1	24.6094					0.32	24	0.47	12.6	0.6	2338	0.75	2	13	11	0.846154	11	8	0.727273	5	1	1	1	1	1	1	20	2								43252	27250	4325227250	0
2018-06-01	1+5	27261	25.6	1	2	19.433		3.45	36	4.85	0.32	21	0.39	17.7	0.82	4058	1.34	1	24	11	0.458333	11	4	0.363636	5	1	1	1	1	1				1	36	4	2	1	3100		43252	27261	4325227261	0
2018-06-04	1+5	27277	23.2	2	2	23.8054								12.5	1.18	3021	0.87	1	15	11	0.733333	11	4	0.363636	5	1	1	0													43255	27277	4325527277	0
2018-06-04	1+5	27285	36.2	2	3	27.3438	1.71				0.26	31	0.96	9.8	0.37	796	0.28	1+2	19	8	0.421053	8	7	0.875	5	1	1	1	1	0	1	8	4								43255	27285	4325527285	0
2018-06-04	1+5	27299	35.5	2	4	20.9366	1.25	4.94	51	8.03	0.3	31	0.24	9.3	0.37	1285	0.49	1	11	9	0.818182	9	8	0.888889	5	1	1	0													43255	27299	4325527299	0
2018-06-05	5	27316	37.5	2	3	20.6905					0.62	26	0.21	12.1	1.11	3424	0.84	2	26	18	0.692308	18	11	0.611111	5	1	1	0													43256	27316	4325627316	0
2018-06-05	1+5	27335	32.6	1	3	17.5146					0.46	12	0.56	10.1	0.97	2898	1.26	1	25	24	0.96	22	19	0.863636	5	1	1	1	1	1				1	39	3	1	1	3503		43256	27335	4325627335	0
2018-06-05	4+5	27337	41.8	2	4	24.1415	1.12	3.92	53	7.14	0.39	18	0.21	11.8	0.97	1503	0.27	1	5	3	0.6	3	3	1	5	2	1	0													43256	27337	4325627337	0
2018-06-06	5	25221	35.8	2	1	22.7615					0.4	20	0.46	11	0.72	3325	0.94	1	8	4	0.5	4	3	0.75	5	1	1	0													43257	25221	4325725221	0
2018-06-07	5	27377	31.6	2	10	24.1415	10.8	2.84	38	6.01	0.33	16	0.54	13.6	0.52	3028	0.66	1	13	10	0.769231	10	4	0.4	5	1	1	1	1	1				1	40	1	2	1	4050		43258	27377	4325827377	0
2018-06-07	1+5	27384	24	2	1	23.44	2.12				0.53	24	0.52	12	0.61	3063	1042	1	10	8	0.8	8	7	0.875	5	1	1	0													43258	27384	4325827384	0
2018-06-08	2+5	23590	34.8	2	10	29.34		4.99	71	6.12	0.21	31	0.84	13.1	0.48	981	0.23	1	10	9	0.9	9	9	1	5	2	1	0													43259	23590	4325923590	0
2018-06-08	1+5	21968	38.7	2	3	19.1467	2.83	3.79	67	8.89	0.24	27	0.96	8.8	0.6	3017	0.26	2	5	4	0.8	4	4	1	5	1	1	1	1	1				1	40	1	1	1	3500		43259	21968	4325921968	0
2018-06-08	2+5	27396	28.2	1	3	29.5159		7.22	86	9.17	0.23	37	0.21	9.7	0.59	2217	0.75	1	10	3	0.3	3	3	1	5	1	1	1	1	1				1	38	1	1	2	3850		43259	27396	4325927396	0
2018-06-08	1+5	27400	30.6	2	3	23.2834		4.42	43	6.36	0.35	27	0.41	13.5	0.31	2927	1.14	1	14	9	0.642857	10	6	0.6	5	1	1	1	1	1				1	38	1	2	1	2800		43259	27400	4325927400	0
2018-06-08	5	25842	28.8	1	4	20.9572					0.62	18	0.35	10.2	1.14	2699	0.68	1	11	9	0.818182	9	9	1	5	1	2	1	1	2				2	39	6	2	2	2150	2250	43259	25842	4325925842	0
2018-06-08	2+5	27408	33.7	2	1	19.487		48.74	447	22.87	0.48	13	0.21	7.4	0.72	2951	0.55	1+2	20	13	0.65	15	13	0.866667	5	1	1	1	1	0	1	8	2								43259	27408	4325927408	0
2018-06-09	1+5	25476	26.6	2	3	18.3655					0.87	18	0.39	8.5	0.66	3226	0.53	2	13	10	0.769231	10	5	0.5	5	2	1	1	2	2				2	35	4	2	1+1	2400	2300	43260	25476	4326025476	0
2018-06-09	2+5	27420	30.1	2	3	23.5304		5.8	43	3.99	0.59	22	0.43	15	0.73	2310	0.56	1	20	13	0.65	10	9	0.9	5	1	1	1	1	1				1	38	4	1	2	3450		43260	27420	4326027420	0
2018-06-05	4+5	27337	42	2	4	24.14	1.12	3.92	53	7.14	0.39	18	0.21	11.8	0.97	1503	0.27	1	5	3	0.6	3	3	1	5	2	1	0													43256	27337	4325627337	0
2018-06-11	1+5	27426	26.5	1	7	19.2894		6.02	55	8.59	0.95	18.89	0.7	11.3	1.56	3087	0.41	1	15	14	0.933333	14	10	0.714286	5	1	1	1	1	1				1	38	5	1	2	2750		43262	27426	4326227426	0
2018-06-11	5	27430	24.4	1	4	22.6409					0.58	19	0.61	8.7	0.45	2494	0.76	2	17	9	0.529412	11	11	1	5	1	1	0													43262	27430	4326227430	0
2018-06-12	2+5	27460	31.3	1	9	17.898		5.14	51	5.98	0.4	21	0.47	8.2	0.51	2427	0.59	1	8	7	0.875	7	7	1	5	1	1	1	1	1				1	32	0	2	1	1150		43263	27460	4326327460	0
2018-06-12	1+5	27468	34.1	2	2	26.0375					0.39	44	0.38	10	0.3	1275	0.21	1	12	7	0.583333	7	5	0.714286	5	2	1	1	2	2				2	34	3	2	2+2	2150	1800	43263	27468	4326327468	0
2018-06-12	1+5	27488	29.9	2	4	24.2439		3.02	41	7.21				10.7	0.64	1607	0.95	1	11	8	0.727273	9	7	0.777778	5	2	1	0													43263	27488	4326327488	0
2018-06-13	1+5	27499	30.2	2	2	21.6128		2.84	25	7.22	0.34	20	0.42	11.6	0.28	2911	0.58	1	17	14	0.823529	14	14	1	5	1	1	1	1	1				1	39	2	1	2	3500		43264	27499	4326427499	0
2018-06-13	5	25980	30.4	1	6	20.1951					0.42	19	0.48	7.8	2.54	2805	0.55	1	12	6	0.5	6	4	0.666667	5	1	1	0													43264	25980	4326425980	0
2018-06-15	1+5	26460	24.8	1	1	19.2277					0.57	23	0.56	10.5	1.3	2837	0.58	1	9	4	0.444444	4	3	0.75	5	1	1	1	1	1				1	39	5	1	1	3250		43266	26460	4326626460	0
2018-06-15	1+5	27548	30.5	2	2	20.4294		2.47	36	7.8				9.2	1.55	3424	0.57	1	9	5	0.555556	8	6	0.75	5	2	1	0													43266	27548	4326627548	0
2018-06-15	1+5	27555	27.6	2	4	18.369		2.8	43	7.85	0.51	28	0.62	13.1	0.27	2437	0.42	1	14	12	0.857143	12	11	0.916667	5	1	1	1	1	1				1	40	4	1	1	3200		43266	27555	4326627555	0
2018-06-15	5	27557	26.6	2	1	21.2279					0.35	40	0.34	10.6	0.48	1397	0.49	1	9	6	0.666667	6	6	1	5	1	1	1	1	1				1	40	4	1	1	3250		43266	27557	4326627557	0
2018-06-15	5	27575	25.2	1	4	21.6713		3.78	46	6.78	0.49	24	0.6	13		3149	1.09	2	18	10	0.555556	11	9	0.818182	5	1	1	1	1	1				1	39	1	1	1	2900		43266	27575	4326627575	0
2018-06-15	5	27576	30.5	1	1	22.6562		13.55	39	7.15	0.45	23	0.76	10.4	0.37	1774	0.73	1	18	15	0.833333	15	9	0.6	5	1	1	1	1	1				1	39	2	1	2	3300		43266	27576	4326627576	0
2018-06-15	3+5	27580	35.7	2	4	21.2306		2.96	54	5.62				18	0.23	2290	0.17	1	8	5	0.625	5	3	0.6	5	1	1	1	1	1	1	16	1								43266	27580	4326627580	0
2018-06-19	1+5	27628	28.7	2	1	19.7777		3.45	90	5.5	0.88	16	0.21	6.8	0.52	2976	0.84	1	16	16	1	16	14	0.875	5	1	1	0													43270	27628	4327027628	0
2018-06-19	1+5	27636	30	2	2	22.8928		24.93	36	18.15	0.38	26	0.38	11.3	0.47	4429	0.55	1	16	7	0.4375	7	7	1	5	1	2	0													43270	27636	4327027636	0
2018-06-19	1+4+5	27642	30.7	1	6	17.7778	1.41				0.47	24	0.21	10.9	0.94	523	0.55	1	6	5	0.833333	5	5	1	5	1	1	1	1	1				1	40	0	2	2	2950		43270	27642	4327027642	0
2018-06-19	5	26066	28.6	1	4	21.2084					0.44	35	0.62	6.2	0.71	1925	0.64	1	9	6	0.666667	6	5	0.833333	5	1	1	1	1	1				1	39	3	2	2	3300		43270	26066	4327026066	0
2018-06-21	1+5	26592	31.5	1	2	20.5499					0.54	24	0.84	13.5	0.77	3883	0.86	1	13	11	0.846154	11	9	0.818182	5	1	1	1	1	1				1	38	6	2	2	2930		43272	26592	4327226592	0
2018-06-21	2+5	27676	30.7	2	5	25.3906		8.15	85	6.8	0.33	30	0.21	8	0.41	2119	0.54	1	15	14	0.933333	14	5	0.357143	5	1	1	1	1	1				1	40	2	1	2	2925		43272	27676	4327227676	0
2018-06-21	1+2+5	27678	29	2	2	26.5731		6.56	38	7.1	0.54	39	0.21	11.7	0.88	1738	0.41	1	11	6	0.545455	7	6	0.857143	5	1	1	1	1	1				1	38	4	2	1	3600		43272	27678	4327227678	0
2018-06-21	2+5	27694	32.6	1	1	31.2175	6.51							10.5	0.21	3041	0.34	1	13	12	0.923077	12	12	1	5	1	1	1	1	1				1	37	3	2	2	3250		43272	27694	4327227694	0
2018-06-21	1+5	27689	38.8	2	1	20.5457		4.8	62	8.53	0.73	24	0.45	9.2	0.65	2293	0.95	1	16	13	0.8125	13	13	1	5	2	1	0													43272	27689	4327227689	0
2018-06-22	1+5	27695	34.4	2	9	29.2421	3.85	5.84	33	10.8				10.2	0.44	691	0.57	1	6	3	0.5	3	3	1	5	1	1	1	1	1				1	39	5	1	2	2550		43273	27695	4327327695	0
2018-06-22	1	27700	29.9	2	2	19.6283	2.71				0.22	16	0.46	11.2	0.96	3533	0.59	1	12	10	0.833333	10	5	0.5	5	1	1	1	1	1				1	38	6	2	2	2850		43273	27700	4327327700	0
2018-06-22	5	27708	30.9	1	4	19.9792		6.25	61	5.81	0.55	15	0.42	10.4	0.51	2877	0.53	2	15	9	0.6	9	8	0.888889	5	1	1	0													43273	27708	4327327708	0
2018-06-25	1+5	27734	35.6	2	2	19.7777				7.53	0.56	18	0.21	11.1	0.82	3330	0.58	1	11	9	0.818182	9	4	0.444444	5	2	1	1	2	2				2	35	3	2	1+1	2650	2550	43276	27734	4327627734	0
2018-06-26	5	27750	30.4	2	7	24.3046		6.65	37	11.14	0.43	13	0.21	11.2	1.19	2394	0.72	1	17	12	0.705882	12	10	0.833333	5	1	1	1	1	1				1	41	1	2	2	3300		43277	27750	4327727750	0
2018-06-26	3+5	24673	35.5	2	9	22.8625					0.74	62	0.22	9.4	0.69	1250	0.46	1	9	3	0.333333	3	3	1	5	2	1	1	1	1				1	40	2	2	2	2840		43277	24673	4327724673	0
2018-06-26	5	27768	29.4	1	3	24.0346		23.5	160	26.39	0.66	38	0.44	7.6	2.39	2011	0.85	2	9	9	1	8	6	0.75	5	1	1	1	1	1				1	39	5	2	2	3000		43277	27768	4327727768	0
2018-06-27	2+5	27776	31.8	2	1	24.0346	14.1				0.74	49	0.26	13.1	0.7	2405	0.55	1	7	5	0.714286	5	4	0.8	5	1	1	1	1	0	1	6	6								43278	27776	4327827776	0
2018-06-27	1+5	27782	29.8	2	1	23.0469		3.83	38	4.92	0.72	25	0.48	10.7	0.83	948	0.51	1	11	7	0.636364	7	5	0.714286	5	1	1	1	1	1				1	40	6	2	1	4600		43278	27782	4327827782	0
2018-06-27	1+5	27784	28.8	2	5	21.6713					0.58	49	0.31	12.3	0.59	4571	1.37	2	17	15	0.882353	15	15	1	5	1	1	1	1	0	1	7	6								43278	27784	4327827784	0
2018-06-27	1+5	27792	33	2	3	31.1846		1.69	30	7.47	0.27	22	0.39	13.2	0.24	2436	0.99	1	14	7	0.5	6	6	1	5	1	1	1	1	1				1	38	2	2	2	4000		43278	27792	4327827792	0
2018-06-28	4+5	27808	38.5	2	1	25.3906		3.67	59.73	11.2	0.22	47	0.28	12.8	0.6	2318	0.59	1	7	4	0.571429	4	4	1	5	1	1	1	1	1				1	39	1	2	1	3750		43279	27808	4327927808	0
2018-06-28	5	27817	39.4	2	4	23.0112	5.01				0	0	0	8.6	0.74	1546	0.36	1	10	6	0.6	6	5	0.833333	5	1	1	1	1	1				1	38	0	1	1	3000		43279	27817	4327927817	0
2018-06-28	1+5	27835	26.6	1	6	20.3244		3.68	40.69	6.14	0.57	11.8	0.24	11.3	0.79	2973	0.74	1	13	9	0.692308	9	6	0.666667	5	1	1	1	1	1				1	41	0	2	1	4150		43279	27835	4327927835	0
2018-06-28	1	27841	31.5	2	1	20.7008		4.41	52	6.04	0.59	38	0.63	6.9	1.08	3256	1.16	1	14	10	0.714286	10	9	0.9	5	1	1	1（HCG81）	0	0											43279	27841	4327927841	0
2018-06-29	3+5	27845	28.8	1	5	21.4844					1.02	16	0.33	14.5	1.61	2284	0.93	1	10	6	0.6	7	5	0.714286	5	1	1	1	1	1				1	40	3	1	2	3500		43280	27845	4328027845	0
2018-06-29	1+5	27829	29	1	3	22.9481					0.65	34	0.46	14.8	0.96	2202	0.93	1	18	11	0.611111	12	8	0.666667	5	1	1	1	1	1				1	40	3	1	2	3770		43280	27829	4328027829	0
2018-06-29	1+5	27869	36.4	2	1	23.4375	3.34				0.31	27	0.48	12	0.31	2328	1.08	1	16	12	0.75	12	10	0.833333	5	1	1	0													43280	27869	4328027869	0
2018-06-30	5	27885	31.4	2	6	25.2174	2.04				0.35	14	0.46	10.4	0.77	1501	0.74	1	9	8	0.888889	8	4	0.5	5	1	1	1	1	0	1	7	6								43281	27885	4328127885	0
2018-07-02	5	27902	29.6	1	4	21.0772		6.39	84.45	6.8	0.34	12	0.31	11.9	0.16	404	0.46	1	8	6	0.75	7	5	0.714286	5	1	1	1	1	1				1	39	0	2	2	3080		43283	27902	4328327902	0
2018-07-02	1+5	27920	31	1	9	31.22		1.58	39.11	6.27	0.09	15	0.47	13.7	0.14	1277	0.62	2	12	8	0.666667	9	7	0.777778	5	1	1	0													43283	27920	4328327920	0
2018-07-02	1+5	26495	28.9	2	3	23.8281					0.31	33	0.62	8	0.6	842	0.63	1	10	8	0.8	8	6	0.75	5	1	1	1	1	1				1	37	4	2	2	3200		43283	26495	4328326495	0
2018-07-02	1+5	27906	34	2	4	20.2		4.55	60.18	7.42	0.52	23	0.3	17	0.77	1764	0.32	1	9	9	1	9	9	1	5	1	1	0													43283	27906	4328327906	0
2018-07-02	6	27910	29	1	1	19.05					0.28	16	0.47	12.5	0.5	1555	0.47	1	17	14	0.823529	14	4	0.285714	5	1	1	1	1	1				1	40	1	1	1	3080		43283	27910	4328327910	0
2018-07-02	1+5	27930	38	2	2	28.4					0.07	40	0.75	6	0.57	1391	0.71	1	14	10	0.714286	11	10	0.909091	5	1	1	0													43283	27930	4328327930	0
2018-07-03	2+5	27942	26	1	3	27.43		4.74			0.39	40	0.61	12.2	0.39	1048	0.44	1	8	3	0.375	3	3	1	5	1	1	0													43284	27942	4328427942	0
2018-07-03	5	26421	37	2	2	21.99					0.31	20	1.5	11.2	0.57	1137	0.48	1	14	9	0.642857	9	9	1	5	1	1	0													43284	26421	4328426421	0
2018-07-04	1+5	27977	35.6	2	5	20		2.28	57.11	7.1	0.33	18	0.28	9.1	0.9	2423	0.45	1	13	10	0.769231	10	8	0.8	5	1	1	1	1	1				1	36	6	2	1	2650		43285	27977	4328527977	0
2018-07-04	5	27987	33.5	2	3	17.9282					0.57	15	0.36	15.8	0.36	726	0.54	2	10	8	0.8	8	8	1	5	1	1	1	1	1	1	10	2								43285	27987	4328527987	0
2018-07-05	1+5	27994	39.3	2	2	22.2656								10.7	0.53	2268	0.62	1	7	7	1	7	5	0.714286	5	2	2	1	1	1				1	39	6	2	2	4000		43286	27994	4328627994	0
2018-07-05	5	16494	33.3	2	4	29.6875		2.02	62	5.85	0.11	39	0.37	10.9	0.16	517	0.57	2	11	8	0.727273	8	5	0.625	5	1	1	1	1	1				1	41	1	1	2	3750		43286	16494	4328616494	0
2018-07-06	5	28007	28.1	2	3	18.048					0.34	20	0.21	6.3	0.36	4168	1.1	1	28	27	0.964286	28	26	0.928571	5	1	1	1	1	1	1	8	0								43287	28007	4328728007	0
2018-07-06	5	28014	26.6	2	4	19.7777		6.23	38	8.19	0.58	21	0.39	8.4	0.6	2981	0.58	2	14	6	0.428571	5	5	1	5	1	1	1	1	1				1	39	3	2	1	3300		43287	28014	4328728014	0
2018-07-06	1+5	28022	26.3	1	1	19.4674								11	0.32	3657	0.92	1	19	11	0.578947	11	10	0.909091	5	1	1	0													43287	28022	4328728022	0
2018-07-07	5	28042	33.4	2	2	22.7694		2.11	37	3.75	0.43	25	0.71	8	0.66	2953	0.92	1	31	30	0.967742	30	27	0.9	5	1	1	1（HCG152）	0	0											43288	28042	4328828042	0
2018-07-09	1+5	28062	38.6	2	3	28.9062		4.37	72	8.3	0.2	28	0.25	9	0.14	634	0.42	1	11	8	0.727273	9	9	1	5	1	1	0													43290	28062	4329028062	0
2018-07-09	5	28064	25.2	1	1	20.3125					0.24	13	0.46	12				2	15	9	0.6	8	3	0.375	5	1	1	0													43290	28064	4329028064	0
2018-07-09	4+5	28068	36.2	2	2	20.8117	2.82				0.21	24	0.48	11	0.46	2935	1.01	1	15	14	0.933333	14	13	0.928571	5	1	2	0													43290	28068	4329028068	0
2018-07-09	1+5	28074	31.6	2	1	22.4323		3.65	61	6.82	0.3	34	0.42	12	0.62	2922	0.75	1	14	11	0.785714	11	7	0.636364	5	1	1	1	1	1				1	38	0	1	2	3000		43290	28074	4329028074	0
2018-07-10	5	4783	39.4	2	4	27.5482					0.11	33	0.31	18.7	0.12	380	0.33	1	9	8	0.888889	7	3	0.428571	5	1	1	1	1	1	1	9	1								43291	4783	432914783	0
2018-07-10	5	28104	25.5	2	1	19.5717		3.87	40	6.13	0.38	32	0.68	11.7	0.56	1389	0.3	2	15	14	0.933333	14	13	0.928571	5	1	2	1	1	1				1	37	2	1	2	3250		43291	28104	4329128104	0
2018-07-11	1+2+5	28114	33.2	2	1	20.7612	14				0.23	34	0.42	10	1.73	2631	0.73	1	13	10	0.769231	10	10	1	5	1	1	1	1	1	1	28	6								43292	28114	4329228114	0
2018-07-11	1+2+5	25381	31.1	1	6	28		3.64		5.14	0.29	12	0.32	10.3	0.67	2180	0.35	1	16	14	0.875	14	12	0.857143	5	1	1	0													43292	25381	4329225381	0
2018-07-11	1+5	28120	35.6	2	2	19.4734	1.89	4.06	47	8.03	0.17	22	0.46	9.6	0.16	2141	0.63	1	12	10	0.833333	9	4	0.444444	5	1	1	0													43292	28120	4329228120	0
2018-07-12	5	28135	38	2	1	24.539					0.4	26	0.74	11.4	1.55	655	0.68	1	6	5	0.833333	5	4	0.8	5	2	1	1	1	1				1	39	1	2	2	3580		43293	28135	4329328135	0
2018-07-12	1+5	28146	29.9	1	1	21.4536					0.26	42	0.54	10.5	0.15	164	0.21	1	12	9	0.75	9	9	1	5	2	1	1	2	2				2	37	2	2	1+2	2750	2250	43293	28146	4329328146	0
2018-07-12	1+5	28148	31	2	1	24.2188	1.66	3.11	33	3.75	0.07	20	0.46	7.7	0.18	348	0.49	1	4	3	0.75	3	3	1	5	1	1	1(230)	0	0											43293	28148	4329328148	0
2018-07-13	1+5	28156	36.7	2	3	21.3382					0.59	12	0.32	8.3	0.36	3097	0.69	1	16	13	0.8125	12	7	0.583333	5	1	1	1	1	0	1	8	1								43294	28156	4329428156	0
2018-07-13	1+5	28158	35.6	2	9	19.8141	2.29	2.9	40	5.13	0.47	21	0.21	11.3	0.2	504	0.51	1	10	6	0.6	5	4	0.8	5	1	1	1	1	1	1	9	6								43294	28158	4329428158	0
2018-07-16	2+5	28188	32.8	2	3	17.9982					0.67	31	0.22	9.5	0.83	2468	0.53	1	13	11	0.846154	11	11	1	5	1	1	1	1	1	1	10	0								43297	28188	4329728188	0
2018-07-16	2+5	28196	29.7	2	1	21.2306					0.31	23	0.27	12.3	0.27	1572	0.46	2	21	15	0.714286	16	13	0.8125	5	1	1	1	1	1				1	39	5	1	2	3400		43297	28196	4329728196	0
2018-07-17	1+5	28219	33.7	2	4	27.8159		3.39	22	9.78	0.29	19	0.38	10.7	0.35	911	0.32	1	9	9	1	9	8	0.888889	5	1	1	1	1	1				1	40	3	1	2	3350		43298	28219	4329828219	0
2018-07-17	1+5	28222	28.2	1	3	39.4477					0.35	28	0.29	8.5	0.39	2312	0.75	1	26	16	0.615385	16	12	0.75	5	1	1	1	1	1				1	37	5	2	2	3100		43298	28222	4329828222	0
2018-07-17	1	28233	25.6	2	1	18.9036								11.5	0.83	1890	0.82	1	13	9	0.692308	9	9	1	5	1	1	1	1	1				1	40	1	1	1	3700		43298	28233	4329828233	0
2018-07-17	1+5	17802	26.7	2	1	27.0552					0.59	70	0.81	11	4.04	1730	0.79	2	9	6	0.666667	6	4	0.666667	5	2	1	0													43298	17802	4329817802	0
2018-07-17	1+5	28237	38.6	2	4	23.5556		2.44	43.26	3.75	0.13	24	0.43	8.7	0.34	3737	0.36	1	13	12	0.923077	13	11	0.846154	5	2	1	1	1	1	1	10	0								43298	28237	4329828237	0
2018-07-17	5	27270	27.7	2	1	20.8325					0.26	20	0.85	10	0.36	1258	0.7	1	20	13	0.65	13	10	0.769231	5	1	1	1	1	2				2	29	0	1	1	1350	1350	43298	27270	4329827270	0
2018-07-18	5	28247	30.9	2	3	20.7612	1.52	4.88	54	5.83	0.51	17	0.97	14.8	1.53	1849	0.47	1	10	8	0.8	10	9	0.9	5	1	1	0													43299	28247	4329928247	0
2018-07-18	1+5	28251	24.8	2	1	20					0.43	31	0.97	10	0.44	1916	1.11	1	21	16	0.761905	16	14	0.875	5	1	1	1	1	1				1	40	4	1	2	3250		43299	28251	4329928251	0
2018-07-18	1+2+5	28262	28.3	2	1	19.2894		4.23	34	5.8	0.26	25	0.43	11	0.55	2967	0.52	1	21	16	0.761905	16	11	0.6875	5	1	1	1	1	1				1	39	2	1	2	3150		43299	28262	4329928262	0
2018-07-19	1+5	28273	37.6	2	1	15.8079		6.69	36	6.18		0		9.9	0.83	4212	0.81	1	19	17	0.894737	17	14	0.823529	5	1	1	1	1	1				1	39	4	2	2	3400		43300	28273	4330028273	0
2018-07-19	1+5	28281	33	2	1	20.1951		3.25	32	3.75	0.44	24	0.66	10	0.6	1598	0.78	1	11	8	0.727273	8	8	1	5	1	1	0													43300	28281	4330028281	0
2018-07-19	1+3+5	28283	28.4	1	2	19.433					0.15	21	0.7	12.2	0.17	1025	1.29	1+2	32	13	0.40625	14	9	0.642857	5	1	1	0													43300	28283	4330028283	0
2018-07-20	1+5	28290	31.8	2	1	19.9792		3.51	59	6.79	0.43	20	0.63	12.1	2.53	3446	0.96	1	15	14	0.933333	14	9	0.642857	5	1	1	0													43301	28290	4330128290	0
2018-07-20	1+5	28295	26.4	1	4	19.563		2.73	38	7.35	0.19	16	0.59	10	0.11	212	0.88	1	8	7	0.875	7	6	0.857143	5	1	2	1	1	1				1	36	3	1	2	3750		43301	28295	4330128295	0
2018-07-21	1+5	28306	30.8	2	1	20.8889					0.26	48	0.66	10.2	0.32	2408	0.99	1	14	8	0.571429	8	8	1	5	1	1	0													43302	28306	4330228306	0
2018-07-21	1+5	28310	31.4	2	10	20.8117	3.22	2.98	48	5.66	0.07	22	0.47	11.4	0.22	3317	0.44	2	12	9	0.75	11	9	0.818182	5	1	1	1	1	1				1	38	5	2	2	3100		43302	28310	4330228310	0
2018-07-23	2+5	28312	29	2	3	28.764		5.55	27	6.91	0.12	12	0.41	11.5	0	1335	0.46	1+2	25	11	0.44	11	10	0.909091	5	1	1	1	1	1				1	39	2	1	2	2850		43304	28312	4330428312	0
2018-07-23	2+5	28314	28.3	1	2	18.132	10.26				0.95	13	0.26	13.9	0.55	4734	0.37	1	15	9	0.6	10	5	0.5	5	1	1	1	1	1				1	40	2	1	1	3650		43304	28314	4330428314	0
2018-07-23	1+5	28316	28.6	1	9	21.4844	2.93	4.01		6.57	0.65	22	0.58	9.1	3.01	4411	0.96	1	19	14	0.736842	15	8	0.533333	5	1	2	0													43304	28316	4330428316	0
2018-07-23	1+5	28324	33.8	2	4	24.0346					0.51	20	4.3	10.5	0.75	3165	0.66	1	19	13	0.684211	16	14	0.875	5	1	1	1	1	1				1	40	6	1	2	3750		43304	28324	4330428324	0
2018-07-24	1+5	28340	29.5	1	4	21.9261	3.67	7.8	38	8.51	0.37	15	0.53	13.4	0.54	2070	0.21	2	14	10	0.714286	10	10	1	5	1	1	0													43305	28340	4330528340	0
2018-07-24	3+5	28348	28.5	2	1	21.4844								10.8	0.69	1575	0.49	1	6	5	0.833333	6	5	0.833333	5	2	1	1	2	2				2	36	2	2	1+2	2150	2151	43305	28348	4330528348	0
2018-07-25	1+5	28365	28.6	1	3	21.4844		3.84	67	9.13	0.63	45	0.88	12.1	1.28	2075	0.71	1	10	9	0.9	9	5	0.555556	5	1	1		1	1				1	38	1	2	1	2950		43306	28365	4330628365	0
2018-07-25	5	28371	28.6	1	2	17.2584	5.87	5.91	53	7.97	0.38	33	1.16	10.5	0.55	3364	1.37	2	18	15	0.833333	14	12	0.857143	5	1	1	0													43306	28371	4330628371	0
2018-07-27	1+5	28405	26	2	1	16.2177	6.97				0.36	57	0.6	10	0.94	4345	1.12	1	13	8	0.615385	10	8	0.8	5	1	1	0													43308	28405	4330828405	0
2018-07-28	1+5	28431	30.2	2	1	27.0552					0.07	21	0.7	14	0.42	2656	1.04	1	15	13	0.866667	12	12	1	5	1	1	1	1	1				1	40	1	2	2	3450		43309	28431	4330928431	0
2018-07-30	3+5	28444	30.1	1	3	24.0346					0.46	21	0.9	11	0.45	1590	1.12	2	7	6	0.857143	6	6	1	5	1	1	1	1	1				1	39	1	2	2	4600		43311	28444	4331128444	0
2018-07-30	1+5	28448	35.5	2	10	20.0773		3.37	73	5.26	0.43	30	0.41	11.5	0.43	2410	0.84	1	10	7	0.7	7	7	1	5	1	1	0													43311	28448	4331128448	0
2018-07-30	1+5	28438	37.4	2	1	23.4221					0.31	20	0.69	9.1	0.81	1944	1.04	2	12	9	0.75	8	8	1	5	1	2	0													43311	28438	4331128438	0
2018-07-30	5	9660	29.8	2	3	20.9566		3.78	26	9.04	0.46	32	0.43	9.4	2.08	2422	0.58	2	18	16	0.888889	13	10	0.769231	5	1	1	1	1	1				1	40	2	1	2	3500		43311	9660	433119660	0
2018-07-31	1+2+5	28469	39.4	2	1	21.0938					0.69	29	0.21	12	0.5	2450	0.38	1+2	19	5	0.263158	6	5	0.833333	5	2	1	1	1	1				1	39	2	2	1	3350		43312	28469	4331228469	0
2018-07-31	5	26990	26.9	1	3	19.9792					0.42	31	0.74	9.9	0.43	2701	1.29	1	11	8	0.727273	7	7	1	5	1	1	1	1	2				2	32	3	2	2	1750	1750	43312	26990	4331226990	0
2018-07-31	5	26432	28	2	3	21.4536		2.62		6.71	0.32	37	0.47	11.8	0.35	1545	0.54	1	12	9	0.75	9	8	0.888889	5	1	1	0													43312	26432	4331226432	0
2018-07-31	2+5	28478	28.2	2	4	21.2279	5.82	6.57	41	7.03	0.35	23	0.34	10.7	0.17	777	0.41	2	7	5	0.714286	5	5	1	5	1	1	1	1	1				1	38	2	1	1	2800		43312	28478	4331228478	0
2018-07-31	1+5	28480	29.6	2	1	16.7969		49.68	220	43.66	0.87	12	0.32	10.5	2.02	1069	0.55	1	5	5	1	5	5	1	5	2	1	1	1	1				1	36	3	2	1	2750		43312	28480	4331228480	0
2018-07-31	3+5	28484	36.5	2	4	21.3039	2.26				0.27	14	0.39	13.4	0.22	2073	1.04	2	10	9	0.9	9	8	0.888889	5	1	1	1	1	1				1	40	6	1	2	3700		43312	28484	4331228484	0
2018-08-01	1+5	28495	34	2	1	24.093	4.3	4.26	43.51	8.37	0.46	13	1.06	10.4	0.36	2025	0.31	1	22	17	0.772727	18	10	0.555556	5	1	1	1	1	1				1	39	6	1	2	3250		43313	28495	4331328495	0
2018-08-01	1+5	28503	36.5	2	2	18.8189	1.73	3.9	51.91	8.03	0.22	20	0.22	7.5	1.36	2520	0.91	1	15	13	0.866667	13	9	0.692308	5	1	1	1	1	1				1	41	3	1	2	3440		43313	28503	4331328503	0
2018-08-01	1+5	28519	27.6	2	1	22.0317		4.87	52.39	8.75	0.95	39	0.57	11.9	1.3	2171	1.07	1	9	7	0.777778	6	5	0.833333	5	1	1	0													43313	28519	4331328519	0
2018-08-02	排卵障碍+5	28532	36.4	2	1	23.8751		3.79	16.99	10.7	0.47	18	0.26	10.6	0.19	1060	0.3	1	9	8	0.888889	8	7	0.875	5	1	1		1	1	1	12	2								43314	28532	4331428532	0
2018-08-02	1+5	28538	28	1	5	21.0938		38.68	126.74	20.94	0.38	12	1.62	13.5	0.15	511	0.89	1	8	6	0.75	6	5	0.833333	5	1	1	0													43314	28538	4331428538	0
2018-08-03	2+5	27082	34	2	2	24.3865					0.21	60	0.24	13.1	0.41	2581	0.63	2	16	14	0.875	15	15	1	5	1	1	1	1	1				1	37	4	2	1	4050		43315	27082	4331527082	0
2018-08-03	1+5	28554	30.2	1	2	23.4375					0.39	28	0.36	12.2	0.4	1662	0.63	2	14	10	0.714286	10	8	0.8	5	2	1	1	2	2				2	37	0	2	1+2	2900	2600	43315	28554	4331528554	0
2018-08-06	2+5	28571	30.3	2	5	18.8189		20.77	35.99	10.4	0.32	16	0.31	10.5	0.12	429	0.21	1	10	5	0.5	5	5	1	5	1	1	1	1	1				1	38	4	1	2	3003		43318	28571	4331828571	0
2018-08-06	1+2+5	28587	29.6	1	4	21.7738	8.99				0.33	29	0.58	9.3	0.87	2738	0.63	1	12	6	0.5	5	5	1	5	1	1	0													43318	28587	4331828587	0
2018-08-06	1+5	28595	22	1	1	24.6904		7.83	47.41	5.28	0.55	32	0.89	10.2	0.46	1524	1.26	1	16	10	0.625	10	10	1	5	1	1	1	1	1				1	39	4	1	2	3150		43318	28595	4331828595	0
2018-08-06	5	28599	30.1	2	5	17.8506		3.44	75.7	6.83	0.55	22	0.43	9.2	0.87	3872	1.45	1	13	11	0.846154	10	8	0.8	5	1	1	0													43318	28599	4331828599	0
2018-08-07	1+5	25550	27.5	1	5	18.5901		12.16	66.74	11.01	0.47	24	0.46	10.3	1.44	3154	0.77	1	14	8	0.571429	8	8	1	5	1	1	1	1	1				1	39	6	1	1	3400		43319	25550	4331925550	0
2018-08-07	1+5	28635	33.8	1	1	20.1956		2.28	45	6.15	0.12	15	0.26	11.8	0.76	3359	0.56	2	24	18	0.75	18	18	1	5	1	2	1	1	1				1	39	4	1	1	3300		43319	28635	4331928635	0
2018-08-08	1+5	28648	37.1	1	3	19.5965		33.48	141.93	21.16	0.89	12	0.35	14.9	0.99	3038	0.93	2	11	8	0.727273	8	7	0.875	5	1	1	1	1	1				1	39	2	2	1	3300		43320	28648	4332028648	0
2018-08-09	1	28674	31.1	2	3	23.1247		22.41	44.62	10.35	0.66	25	0.62	16.6	0.47	2972	0.54	1	19	13	0.684211	13	13	1	5	1	1	1	1	1	1	12	1								43321	28674	4332128674	0
2018-08-10	2+5	28680	29.1	1	3	20.3125		5.28	40.59	5.67				10.4	0.53	1762	0.97	1	8	6	0.75	6	5	0.833333	5	1	2	1	1	1				1	38	3	2	2	2500		43322	28680	4332228680	0
2018-08-10	5	28688	30.4	1	2	20.6612		8.6	45.87	11.06	0.5	31	0.29	12	0.8	2582	0.57	1	11	11	1	11	9	0.818182	5	1	1	1	1	1				1	39	4	2	1	3570		43322	28688	4332228688	0
2018-08-11	1+5	28694	36.4	2	2	22.3133		3.88	46.68	6.43	0.33	32	0.34	10.9	0.77	2175	0.72	1	8	6	0.75	6	4	0.666667	5	1	1	0													43323	28694	4332328694	0
2018-08-13	5	27012	28.3	2	1	30.8185					0.25	28	0.52	14.1	0.41	2665	0.54	1	17	15	0.882353	15	14	0.933333	5	1	1	1	1	1				1	39	4	2	1	3450		43325	27012	4332527012	0
2018-08-13	1+2+5	28724	30.1	1	14	24.0346					0.59	15	0.46	10.8	0.57	1868	0.89	1	12	8	0.666667	7	7	1	5	1	1	1	1	1				1	38	2	1	1	3000		43325	28724	4332528724	0
2018-08-13	5	28728	35	2	10	18.5178		4.12	85.54	7.63	0.73	15	0.51	9.3	0.7	1258	0.87	1	8	5	0.625	5	4	0.8	5	1	1	0													43325	28728	4332528728	0
2018-08-14	1+5	28745	29.6	1	5	19.5717					0.52	29	0.41	12.1	0.5	3220	0.75	1	26	18	0.692308	18	16	0.888889	5	1	1	1	1	1				1	41	4	1	2	3350		43326	28745	4332628745	0
2018-08-15	1+5	28752	32	2	2	21.7555	2.68	4.79	30.94	7.28	0.29	23	0.27	9.6	0.52	1640	0.5	1	10	8	0.8	8	8	1	5	1	1	0													43327	28752	4332728752	0
2018-08-15	1+5	28757	39.4	2	2	19.7232	2.74				0.67	19	0.28	10.8	1.2	1776	0.68	1	8	5	0.625	5	5	1	5	1	1	1	1	1				1	39	1	1	2	4002		43327	28757	4332728757	0
2018-08-15	1+5	28763	39.3	2	7	24.3865	4.63	4.94	53.62	6.62	0.66	26	0.62	10.8	0.55	2559	0.86	1	16	14	0.875	14	14	1	5	1	2	1	1	1				1	38	1	2	1	3250		43327	28763	4332728763	0
2018-08-16	5	25417	30.9	2	4	19.1001					0.55	29	0.28	9	0.57	3145	1.21	1	15	5	0.333333	5	5	1	5	1	1	1	1	1				1	39	1	2	2	3150		43328	25417	4332825417	0
2018-08-16	1+2+5	28776	31.8	2	7	27.5482		104.51	516.15	29.8	0.77	16	0.29	11.4	0.49	6035	0.7	1	19	16	0.842105	16	13	0.8125	5	1	1	1	1	1				1	34	2	1	1	2200		43328	28776	4332828776	0
2018-08-17	1+5	28796	27.6	2	2	28.3447	4.4				0.19	25	0.45	9	0.36	1655	0.44	1	11	8	0.727273	8	8	1	5	1	1	1	1	1				1	39	1	2	2	3880		43329	28796	4332928796	0
2018-08-17	1+5	28804	29.7	1	4	18.4911		50.45	272.23	34.56	1.09	28	0.43	11.6	1.37	3018	0.89	1	19	10	0.526316	10	8	0.8	5	1	1	1	1	1				1	40	5	1	2	3150		43329	28804	4332928804	0
2018-08-17	1+2+5	28806	41.4	2	4	29.3848		4.11	30.65	6.79	0.24	39	0.32	10.5	0.74	4247	0.91	1	27	22	0.814815	22	11	0.5	5	1	1	1	1	1				1	40	2	2	2	3750		43329	28806	4332928806	0
2018-08-18	1+5	28817	28.1	2	1	21.2183	2.19	4.65	49.25	6.14	0.64	19	0.42	12.3	1.06	1456	0.43	1	11	10	0.909091	10	8	0.8	5	1	1	1	1	1				1	38	6	2	2	3100		43330	28817	4333028817	0
2018-08-18	1+5	28823	28.5	1	3	19.4734					0.46	27	0.45	11.2	0.92	2804	0.98	2	18	16	0.888889	16	11	0.6875	5	1	1	1	1	1				1	40	1	1	2	3000		43330	28823	4333028823	0
2018-08-18	5	28829	27.6	1	1	19.313		10.68	45.34	7.42	0.56	30	0.53	10.9	0.53	2871	0.88	2	25	15	0.6	15	11	0.733333	5	1	1	1	1	1				1	38	3	2	1	3050		43330	28829	4333028829	0
2018-08-20	1+2+5	28839	29.9	2	1	20.3954	6.93				0.23	28	0.54	12.2	0.29	1770	0.67	1	22	21	0.954545	21	11	0.52381	5	1	1	0													43332	28839	4333228839	0
2018-08-20	1+5	28847	29.2	1	2	20.0288	5.61	4.84	58.59	6.97	0.55	39	0.53	10.8	0.48	4535	0.89	1	16	13	0.8125	13	11	0.846154	5	1	1	1	1	1				1	40	2	1	1	3650		43332	28847	4333228847	0
2018-08-20	1+5	27798	27	1	2	17.4818								8.6	0.76	5919	1.3	2	14	6	0.428571	6	5	0.833333	5	1	1	0													43332	27798	4333227798	0
2018-08-20	1+2+5	28853	32.7	2	7	28.9062		3.35	50.82	7.32	0.22	24	0.48	14.7	0.38	1713	0.56	1	9	6	0.666667	6	6	1	5	1	1	1	1	1				1	38	6	2	1	3950		43332	28853	4333228853	0
2018-08-20	1+5	28855	33.2	2	3	22.0317					0.53	33	0.54	11.5	0.72	2800	0.47	1	13	11	0.846154	11	10	0.909091	5	1	1	1	1	1				1	37	6	2	1	3400		43332	28855	4333228855	0
2018-08-20	1+5	28857	34.6	2	10	26.2985					0.08	31	0.21	10.4	0.17	1609	0.48	1	8	6	0.75	6	6	1	5	1	1	0													43332	28857	4333228857	0
2018-08-21	1+5	27622	33.6	1	4	21.2306		5.04	93.39	6.24	0.85	44	0.71	8.2				2	11	8	0.727273	8	3	0.375	5	1	1	1	1	1				1	40	3	2	2	2900		43333	27622	4333327622	0
2018-08-22	5	28780	25.5	2	1	19.3962		3.65	28.89	6.92	0.6	25	0.44	11.6	0.58	603	0.36	2	7	4	0.571429	4	4	1	5	2	1	1	1	1				1	40	3	1	1	3450		43334	28780	4333428780	0
2018-08-22	5	28872	35.6	2	2	21.5019	2.99							9.9	1.25	3153	1.18	1	20	17	0.85	17	17	1	5	1	2	0													43334	28872	4333428872	0
2018-08-23	1+5	28892	31.8	1	8	24.6711	2.68	5.38	58.12	13.18	45.99	167	0.84	8	1.39	2472	1.26	1	15	10	0.666667	9	7	0.777778	5	1	1	0													43335	28892	4333528892	0
2018-08-24	1+5	28896	29.8	1	1	20.0796	4.34	5.52	40.97	6.22	0.45	46	0.56	12.1	0.75	2081	0.4	1	14	9	0.642857	8	7	0.875	5	1	2	1	1	1				1	38	0	2	1	2750		43336	28896	4333628896	0
2018-08-24	1+5	28898	26.6	2	1	16.4366		4.15	46.01	5.63	0.2	29	0.23	10.9	0.22	5096	0.67	1	16	9	0.5625	11	9	0.818182	5	1	1	1	1	1				1	39	1	1	2	2900		43336	28898	4333628898	0
2018-08-24	1+5	28913	30.9	2	4	24		5.05	55.22	5.7	0.39	23	0.56	13	0.41	3102	1.09	1	12	10	0.833333	10	9	0.9	5	1	1	1	1	1	1	9	0								43336	28913	4333628913	0
2018-08-24	2+5	23878	21.1	2	1	16.2177		61.39	606.35	27.51	0.24	68	0.31	9.6	0.64	4425	0.6	2	10	9	0.9	9	8	0.888889	5	1	1	1	1	1				1	39	4	2	1	3280		43336	23878	4333623878	0
2018-08-25	1+5	28924	29	1	3	19.71	1.82	2.94	50.86	7.62	0.64	17	0.94	9.1	1.12	515	0.41	1	4	3	0.75	3	3	1	5	1	1	0													43337	28924	4333728924	0
2018-08-27	5	15812	34.9	2	12	27.4714					0.28	26	0.4	8.3	0.34	2843	0.8	1	21	11	0.52381	11	8	0.727273	5	1	1	1	1	1				1	38	5	2	1	3350		43339	15812	4333915812	0
2018-08-27	1+5	28934	31.8	2	3	26.1286					0.22	32	0.83	10.8	0.27	2164	0.76	1	16	8	0.5	7	7	1	5	1	1	1	1	1				1	39	1	2	2	4000		43339	28934	4333928934	0
2018-08-27	1+5	23145	35.7	1	2	20.5688		2.51	48	4.93	0.51	17	0.53	9.9	0.6	2899	1.05	1	16	11	0.6875	11	10	0.909091	5	1	1	0													43339	23145	4333923145	0
2018-08-27	1+5	28944	36.9	2	1	16.6335		2.67	59.92	9.2	0.19	28	1.34	10.4	0.4	2594	1.06	1	15	11	0.733333	11	11	1	5	1	1	1	1	0	1	11	4								43339	28944	4333928944	0
2018-08-27	1+5	28946	38.3	2	1	17.0562					0.92	35	0.34	13	0.29	2111	1.27	1	10	6	0.6	7	7	1	5	1	1	1	1	1				1	40	1	2	1	3380		43339	28946	4333928946	0
2018-08-28	1+5	28953	26.9	2	1	19.9219					0.3	12	0.22	11.6	0.41	2103	0.99	1	26	17	0.653846	17	15	0.882353	5	1	1	0													43340	28953	4334028953	0
2018-08-29	5	28982	25.3	1	1	21.4533	1.82	1.98	35.38	4.82	1.25	12	0.43	10.8	1.2	2229	0.77	2	19	12	0.631579	12	11	0.916667	5	1	1	0													43341	28982	4334128982	0
2018-08-29	5	26633	31	1	5	22.15		1.1	53.16	7.8	0.07	12	0.48	10	0.07	281	0.36	1	11	10	0.909091	10	6	0.6	5	1	1	1	1	1				1	37	4	1	1	3350		43341	26633	4334126633	0
2018-08-29	1+5	28984	31.2	2	4	24.8358		1.53	37.1	6.52	0.26	20	0.39	12.8	0.4	2154	0.55	1	10	9	0.9	9	9	1	5	1	2	1	1	1	1	9	4								43341	28984	4334128984	0
2018-08-29	2+5	28986	29.5	2	2	21.7193		0.4	47	3.4	0.21	68	0.81	9.9	0.73	2199	0.33	1	8	4	0.5	4	3	0.75	5	1	1	1	1	0	1	8	5								43341	28986	4334128986	0
2018-08-30	1+5	29005	31.4	1	4	20.202		6.25	23.32	5.65				11.1	0.62	3878	0.63	1	17	15	0.882353	15	14	0.933333	5	1	1	1	1	1				1	36	5	2	2	2610		43342	29005	4334229005	0
2018-09-01	1+2+5	29019	29.6	1	1	20.2812					0.43	16	0.62	12.6	0.5	2281	1	1	22	7	0.318182	7	5	0.714286	5	1	1	0													43344	29019	4334429019	0
2018-09-03	5	29033	33	2	4	21.6128		6.65	85	9.79				10	1.33	1663	0.87	2	12	8	0.666667	8	4	0.5	5	1	1	0													43346	29033	4334629033	0
2018-09-03	1+5	29041	29.8	1	1	21.6311		2.94	76.75	5.96	0.3	20	0.53	14.2	0.68	2564	0.96	1	12	5	0.416667	5	3	0.6	5	1	1	1	1	1				1	41	3	2	2	3850		43346	29041	4334629041	0
2018-09-03	1+2+5	5215	33	2	4	23.4221					0.15	27	0.46	12.7	0.84	1952	0.31	1	11	11	1	11	6	0.545455	5	1	1	1	1	1	1	20	4								43346	5215	433465215	0
2018-09-03	1+5	29047	36.6	2	1	24.4444		3.3	67	7.48	0.17	12	0.32	12.3	0.89	2949	1.15	1	17	17	1	17	12	0.705882	5	1	1	0													43346	29047	4334629047	0
2018-09-04	1+5	13126	31.5	2	2	22.8329		4.39	18	7.67	0.3	12	0.59	10	0.42	2273	0.42	2	15	10	0.666667	10	7	0.7	5	1	1	0													43347	13126	4334713126	0
2018-09-04	5	29075	29.3	1	2	22.231					0.38	22	0.46	10	0.5	1488	0.39	1	11	5	0.454545	6	3	0.5	5	1	1	1	1	1				1	41		1	2	3650		43347	29075	4334729075	0
2018-09-06	1+5	29122	26.4	2	1	18.4265					0.47	14	0.46	9.5	0.38	6352	1.37	2	20	11	0.55	12	5	0.416667	5	1	1	0													43349	29122	4334929122	0
2018-09-11	1+5	29170	30.3	2	1	22.2222	5.54	6.8	32	6.96	0.5	17	0.44	10.8	0.52	3256	0.86	1	19	18	0.947368	19	8	0.421053	5	1	1	1	1	1				1	40	6	2	1	3950		43354	29170	4335429170	0
2018-09-11	1+5	29186	29.1	2	3	20.0777					0.3	13	0.21	9.9	0.64	1225	0.46	1	9	7	0.777778	8	3	0.375	5	2	1	0													43354	29186	4335429186	0
2018-09-12	1	29201	26.9	2	1	22.8928		2.16	46	5.73	0.2	23	0.47	13				1	17	12	0.705882	14	9	0.642857	5	1	1	0													43355	29201	4335529201	0
2018-09-15	5	29243	40.7	2	2	22.8928					0.69	17	0.29	14.1	0.69	2304	0.72	2	12	11	0.916667	12	6	0.5	5	2	1	0													43358	29243	4335829243	0
2018-09-15	1+5	29246	28.8	2	2	17.7096		2.56	38	6.49	0.25	12	0.21	10.3	0.27	2676	0.68	1	12	11	0.916667	12	8	0.666667	5	1	1	0													43358	29246	4335829246	0
2018-09-15	5	29243	40.7	2	2	22.8928					0.69	17	0.29	14.1	0.69	2304	0.72	2	12	11	0.916667	12	11	0.916667	5	2	1														43358	29243	4335829243	0
2018-09-15	1+5	29246	28.8	2	2	17.7096		2.56	38	6.49	0.25	12	0.21	10.3	0.27	2676	0.68	1	12	11	0.916667	12	11	0.916667	5	1	1														43358	29246	4335829246	0
2018-09-17	1+5	29254	25.3	2	2	20.3954	3.63				0.39	12	0.21	12.9	0.59	3314	0.73	1	13	10	0.769231	11	10	0.909091	5	1	1	1	1	1				1	38	5	1	2	3340		43360	29254	4336029254	0
2018-09-18	5	29280	26.8	2	4	22.0317	2.32				0.23	21	0.43	9.9	0.24	1028	0.21	1	10	5	0.5	6	5	0.833333	5	1	1	0													43361	29280	4336129280	0
2018-09-18	5	29287	40.3	1	2	23.7253		4.09	16	6.84	0.4	16	0.45	11.6				2	10	9	0.9	10	7	0.7	5	2	1	1	2	2				2	35	6	2	1+2	2650	2150	43361	29287	4336129287	0
2018-09-18	1+5	29291	30.5	1	2	26.6389		8.18	37	8.88	0.07	20	0.39	13.8	0.13	384	0.21	1	7	5	0.714286	5	5	1	5	1	1	1	1	1				1	33	2	1	1	1800		43361	29291	4336129291	0
2018-09-19	1+5	20892	24.3	1	4	20.0288					0.34	26	0.65	12.4	0.08	674	0.28	1	8	5	0.625	5	4	0.8	5	1	1	1	1	1				1	40	1	2	2	3200		43362	20892	4336220892	0
2018-09-19	2+5	19946	33	2	6	29.7056					0.11	36	0.27	10.5	0.09	1042	0.66	1	8	4	0.5	4	4	1	5	1	1	0													43362	19946	4336219946	0
2018-09-20	1+2+5	29320	25.3	2	1	21.7738					0.54	14	0.38	12	1.05	2408	0.63	1	20	17	0.85	17	16	0.941176	5	1	1	1	1	1				1	39	3	2	2	3650		43363	29320	4336329320	0
2018-09-20	1+5	24873	29.7	2	1	25.7778					0.49	42	1.01	15	0.43	2604	1.14	2	16	7	0.4375	7	6	0.857143	5	1	1	0													43363	24873	4336324873	0
2018-09-20	5	29326	24.1	1	3	17.8565		3.12	38	7.1	1.25	12	0.34	9.3	1.55	4041	0.77	1	24	19	0.791667	19	19	1	5	1	1	1	1	1				1	39	1	1	1	2600		43363	29326	4336329326	0
2018-09-20	1+5	29328	28.6	1	10	28.2284		7.18	24.35	13.26	0.59	17	0.44	12.5	0.46	1241	0.3	1	12	5	0.416667	6	5	0.833333	5	1	1	1	1	1				1	40	1	2	2	3650		43363	29328	4336329328	0
2018-09-21	5	29338	30.9	2	3	23.3377					0.36	23	0.35	14.9	1.27	2762	0.86	1	23	21	0.913043	23	19	0.826087	5	1	1	1	1	1				1	38	6	2	2	3350		43364	29338	4336429338	0
2018-09-22	1+5	29355	27.3	1	1	20.061	3.89				0.76	42	0.54	10.5	1.62	4270	1.03	2	21	10	0.47619	10	9	0.9	5	1	1	0													43365	29355	4336529355	0
2018-09-22	1+5	29359	38.8	2	3	21.6041		3.9	52.37	9.3	0.24	28	0.21	11.2	0.11	239	0.4	1	4	4	1	4	4	1	5	1	1	0													43365	29359	4336529359	0
2018-09-25	1+5	29374	29.6	1	3	27.5482		2.67	32	6.69	0.18	37	0	11.3	0.43	1855	0.59	1	9	9	1	9	9	1	5	1	1	1	1	1				1	38	2	2	1	3000		43368	29374	4336829374	0
2018-09-26	1+5	29397	27	2	1	22.48					0.21	15	0.55	10.3	0.51	1610	1.13	1	14	11	0.785714	14	13	0.928571	5	1	1	0													43369	29397	4336929397	0
2018-09-26	1+4+5	29399	40.5	2	1	23.9512	2.31				0.57	22	0.24	13	0.48	1952	0.75	1	13	10	0.769231	10	10	1	5	2	2	1	1	1				1	39	4	1	2	3600		43369	29399	4336929399	0
2018-09-26	1+5	29402	30.6	1	4	17.7462	3.38				0.36	27	0.46	12.3	0.31	2619	0.85	1	18	16	0.888889	16	16	1	5	1	1	1	1	1				1	39	1	1	2	3450		43369	29402	4336929402	0
2018-09-26	1+5	29408	27.1	2	3	24.8358					0.18	17	0.4	10.4	0.2	2270	0.35	1	17	13	0.764706	13	13	1	5	1	1	0													43369	29408	4336929408	0
2018-09-26	1+2+5	29410	36.2	2	10	24.974					0.22	14	0.83	10.7	1.01	3227	1.01	1	13	9	0.692308	9	9	1	5	1	1	0													43369	29410	4336929410	0
2018-09-27	5	26737	27.4	1	4	17.782					0.57	22	0.43	9.6	1.01	1493	0.37	2	9	5	0.555556	5	5	1	5	1	1	1	1	1				1	40	6	2	2	3500		43370	26737	4337026737	0
2018-09-27	1+5	29424	26.6	2	1	19.1406					0.31	24	0.39	14.4	0.4	2428	0.88	1	11	7	0.636364	7	7	1	5	1	1	1	1	1				1	38	5	2	2	4000		43370	29424	4337029424	0
2018-09-27	1+5	29430	32.5	2	1	28.3039	1.84	4.2	48	9.47	0.25	22	0.49	10.6	0.29	1825	1.45	1	8	8	1	8	8	1	5	1	1	1	1	1	1	8	3								43370	29430	4337029430	0
2018-09-27	1+5	11592	35.6	2	2	21.9076					0.32	26	8.29	12.8	0.29	4900	1.23	1	15	8	0.533333	8	6	0.75	5	1	1	1	1	1				1	40	3	1	2	3650		43370	11592	4337011592	0
2018-09-27	2+5	29435	25.2	2	1	22.6562		9.98	53	7.35	0.37	16	0.65	9.7	0.86	4924	0.77	2	14	10	0.714286	11	11	1	5	1	1	1	1	1				1	40	4	2	1	3700		43370	29435	4337029435	0
2018-09-28	1+5	26708	30.2	1	3	25.0762		1.67	33	5.23	0.2	51	0.6	12.7	0.68	2205	0.77	1+2	23	17	0.73913	17	17	1	5	1	1	1	1	1				1	39	1	1	2	3200		43371	26708	4337126708	0
2018-09-28	5	29440	30.9	1	1	20.3125	2.9	7.02	94	5.92	0.66	14	0.49	10.5	0.42	2327	0.49	1	9	8	0.888889	8	8	1	5	1	1	1	1	1				1	39	0	2	1	3050		43371	29440	4337129440	0
2018-09-28	1+5	29442	25	2	3	17.6254					0.36	15	0.62	12.1	0.96	2813	0.62	1	15	9	0.6	9	9	1	5	1	1	1	1	1				1	41	0	1	2	3400		43371	29442	4337129442	0
2018-09-28	4+5	29451	24.7	2	3	19.3337					0.4	12	0.5	14.2	0.72	1147	0.28	1	14	12	0.857143	13	12	0.923077	5	2	1	0													43371	29451	4337129451	0
2018-09-29	1+5	29465	39.4	1	18	22.8928								8.2	0.21	801	0.55	2	9	6	0.666667	6	4	0.666667	5	1	1	0													43372	29465	4337229465	0
2018-09-29	1+5	29476	35.7	2	1	28.0404	1.24	3.6	25	10	0.32	19	0.47	10.8	0.76	557	0.64	1	5	4	0.8	4	4	1	5	1	1	0													43372	29476	4337229476	0
2018-09-29	5	29480	26.3	2	6	17.6898		5.36	42	6.86	0.4	33	0.62	7.7	0.63	1153	0.51	2	18	13	0.722222	13	12	0.923077	5	1	1	1	1	1				1	38	1	1	2	3320		43372	29480	4337229480	0
2018-10-01	5	29482	32.9	2	3	25.6369					0.11	20	0.94	9.5				1	14	12	0.857143	13	10	0.769231	5	1	1	0													43374	29482	4337429482	0
2018-10-01	4+5	29486	32.7	2	6	23.0518	1.73	3.18	20	11.96	0.07	13	0.31	12.5	0.57	3249	0.83	1	7	6	0.857143	6	6	1	5	1	1	1	1	1				1	39	0	1	1	3700		43374	29486	4337429486	0
2018-10-03	1+5	29499	29.6	1	7	18.4425					0.35	23	0.51	13.1	0.35	2081	1.25	1	11	10	0.909091	10	7	0.7	5	1	1	1	1	1				1	40	0	2	1	3000		43376	29499	4337629499	0
2018-10-05	1+5	29524	31.9	1	10	21.6311	4.08				0.35	12	0.36	11.1	1.01	4040	0.87	1	15	7	0.466667	6	5	0.833333	5	1	1	1	1	1				1	35	5	1	1	2300		43378	29524	4337829524	0
2018-10-05	1+5	29529	31.4	1	6	20.3954					0.8	12	0.53	8.3	1.01	3557	1.16	1	10	5	0.5	6	6	1	5	1	1	0													43378	29529	4337829529	0
2018-10-05	4+5	29533	39.8	2	10	21.4844		2.93	78	8.57	0.33	12	0.33	11.2	0.57	810	0.49	1	4	4	1	4	4	1	5	2	1	0													43378	29533	4337829533	0
2018-10-05	1+5	29539	33.7	2	1	22.3133					1.08	12	0.24	7.3	1.37	2973	0.88	1	13	9	0.692308	9	9	1	5	1	1	1	1	1				1	35	1	2	2	2400		43378	29539	4337829539	0
2018-10-08	1+2+5	28005	27.6	1	3	18.3655		24.68	30	15.35	0.44	12	1.01	13.7	0.79	3357	1.08	1	22	14	0.636364	18	17	0.944444	5	1	1	1	1	1				1	39	4	1	1	3600		43381	28005	4338128005	0
2018-10-08	1+2+5	29561	29.5	2	3	23.5883					0.26	19	0.63	8.5	0.54	3472	0.53	1	24	13	0.541667	13	12	0.923077	5	1	1	1	1	1				1	39	5	1	1	3100		43381	29561	4338129561	0
2018-10-08	5	29563	25.6	1	1	17.2635		7.67	63.52	8.49	0.44	12	0.57	9.4	0.31	2888	0.98	2	12	10	0.833333	9	8	0.888889	5	1	1	0													43381	29563	4338129563	0
2018-10-09	1+5	29577	33.1	2	3	19.563		5.15	32	13.41	0.28	12	0.46	14.1	0.41	1224	0.36	1	5	3	0.6	3	3	1	5	1	1	1	1	1				1	38	5	2	2	3100		43382	29577	4338229577	0
2018-10-09	1+5	29586	39	2	2	23.3355		4.16	45	7.87	0.19	14	0.28	10	0.07	3362	1.18	1	15	10	0.666667	10	10	1	5	2	1	1	1	1				1	39	3	1	2	4100		43382	29586	4338229586	0
2018-10-10	5	29603	32.3	2	3	21.4844		2.35	28	6.91	0.48	15	0.5	13.3	0.75	1430	1.04	2	10	5	0.5	5	5	1	5	2	1	1	1	1				1	38	5	1	1	3800		43383	29603	4338329603	0
2018-10-11	4+5	29625	35.9	1	2	21.4844	0.59				0.3	22	0.99	9.5	0.76	869	1.05	2	6	3	0.5	3	3	1	5	1	1	1	1	1				1	40	5	1	1	3750		43384	29625	4338429625	0
2018-10-12	1+2+5	29630	34.2	2	2	20.83		8.09	50	6.05	0.56	21	0.38	8.7	0.84	2922	0.48	1	22	20	0.909091	20	16	0.8	5	1	1	1	1	1				1	40	5	1	1	3600		43385	29630	4338529630	0
2018-10-12	1+5	29637	34.1	2	7	24.4352		31.62	84	17	0.36	12	0.34	10.3	0.2	1945	0.61	1	11	10	0.909091	10	10	1	5	1	1	1	1	1				1	36	5	1	1	3050		43385	29637	4338529637	0
2018-10-15	1+5	29668	27.8	1	8	19.6283		4.83	36	4.52	4.83	36	0.67	10.2	0.36	1338	0.71	1	16	14	0.875	14	13	0.928571	5	1	1	1	1	1				1	40	0	1	2	2900		43388	29668	4338829668	0
2018-10-15	1+2+5	29674	27.8	2	1	28.3987					0.23	19	0.55	10.7	0.15	1536	0.87	1	9	8	0.888889	8	8	1	5	1	1	1	1	1				1	39	5	2	1	4600		43388	29674	4338829674	0
2018-10-15	5	29695	22.7	1	2	24.0346					0.55	12	0.76	10.2	0.52	2329	2.62	2	21	14	0.666667	13	13	1	5	1	2	1	1	1				1	41	1	2	1	3430		43388	29695	4338829695	0
2018-10-15	5	29699	28.4	1	2	28.3531					0.08	22	0.26	13.6	0.37	1386	0.69	2	12	6	0.5	6	3	0.5	5	1	2	0													43388	29699	4338829699	0
2018-10-16	5	29702	38.4	1	4	20.5049	3.1	4.13	48.57	7.97	0.54	18	0.56	12.4	0.51	3166	0.82	1	18	17	0.944444	18	18	1	5	1	1	0													43389	29702	4338929702	0
2018-10-16	2+5	29703	28.4	1	2	19.6283					0.72	12	0.5	13.8	0.93	2949	0.69	2	9	7	0.777778	7	5	0.714286	5	1	1	1	1	1				1	40	0	1	2	3550		43389	29703	4338929703	0
2018-10-17	1+5	29728	30.9	1	2	19.4771		4.7	53	6.42	0.36	24	0.21	14	0.25	3692	0.39	2	8	5	0.625	5	5	1	5	1	1	1	1	1				1	40	0	1	2	3000		43390	29728	4339029728	0
2018-10-18	1+5	29748	24.7	1	2	18.902	2.76	13.02	25.2	9.61	0.41	23	0.39	14.6	0.4	2527	0.91	1	18	18	1	18	8	0.444444	5	1	1	1	1	1				1	41	0	2	1	3520		43391	29748	4339129748	0
2018-10-19	1+5	29758	27.9	2	1	21.5019		3.66	50	7.98	0.36	13	0.49	10.1	0.33	1590	1.29	1	9	2	0.222222	3	3	1	5	2	1	0													43392	29758	4339229758	0
2018-10-22	3+5	29786	41.6	2	1	22.6562					0.2	14	0.61	10.6	0.44	630	1.15	1	8	7	0.875	7	5	0.714286	5	1	1	0													43395	29786	4339529786	0
2018-10-22	1+5	29794	27.6	1	1	22.5827		4.51	70	6.91	0	0	0	11	1.36	4432	0.47	1	8	7	0.875	7	6	0.857143	5	1	1	1	1	1				1	40	4	1	2	3300		43395	29794	4339529794	0
2018-10-23	2+5	29809	24.7	2	2	27.3438					0.24	15	0.21	14.9	0.98	4542	0	1	10	7	0.7	7	7	1	5	1	1	1	1	1	1	6	5								43396	29809	4339629809	0
2018-10-24	5	26760	34	1	9	23.1834					0.26	19	1.13	9.1	0.56	1050	0	2	11	10	0.909091	10	9	0.9	5	1	1	1	1	1				1	39	6	2	2	4100		43397	26760	4339726760	0
2018-10-26	3+5	29852	35.3	2	1	19.5717		7.21	60	8.74	0.41	19	0.44	10.2	0.33	4599	0.6	1	15	10	0.666667	10	10	1	5	1	1	1	1	1				1	40	4	1	2	3800		43399	29852	4339929852	0
2018-10-29	3+5	29864	30.1	2	2	19.9219	6.23				0	0	0	14.5	0.19	1657	0.56	1	15	10	0.666667	10	10	1	5	1	2	1	1	1	1	9	5								43402	29864	4340229864	0
2018-10-31	1+5	29908	32.5	1	4	26.4855		2.88	36	6.75	0.3	15	0.5	11.1	0.77	2778	1.04	1	21	20	0.952381	20	14	0.7	5	1	1	1	1	1				1	38	5	1	2	3600		43404	29908	4340429908	0
2018-11-01	3+5	29919	30.6	2	2	19.313	2.36	3.75	49	9.32	0.18	35	0.44	10	0.26	3248	1.25	1	13	11	0.846154	12	9	0.75	5	1	1	0													43405	29919	4340529919	0
2018-11-01	5	18624	31.7	2	4	22.8329								11.2	0.59	2102	0.79	1	16	12	0.75	12	9	0.75	5	1	1	1	1	1				1	39	0	2	2	3850		43405	18624	4340518624	0
2018-11-02	1+3+5	29942	30.6	2	3	24.7676		2.83	32	4.42	0.47	28	0.76	9.3	0.61	2632	0.89	1	10	7	0.7	7	7	1	5	1	1	1（HCG78）	0	0											43406	29942	4340629942	0
2018-11-02	5	29940	33.5	1	9	20.0288	2.07				0.16	20	0.31	10.9	0.34	3200	0.67	2	11	9	0.818182	9	7	0.777778	5	1	1	1	1	1				1	39	2	1	2	3000		43406	29940	4340629940	0
2018-11-02	1+5	29953	35.9	1	6	19.9792	1.9	5.08	70	7.58	0.64	13	0.39	8.1	0.45	3478	0.88	1	14	8	0.571429	10	9	0.9	5	1	1	1	1	1				1	40	4	1	1	3100		43406	29953	4340629953	0
2018-11-03	1+5	29958	32.4	1	1	21.4844					0.89	12	0.37	10.5	0.73	6326	1.13	1	21	17	0.809524	16	15	0.9375	5	1	1	0													43407	29958	4340729958	0
2018-11-03	1+5	25485	36.1	2	1	31.6406					0.4	41	0.21	7.2	0.79	1993	0.21	1	7	6	0.857143	6	3	0.5	5	2	1	0													43407	25485	4340725485	0
2018-11-05	5	28778	30	1	3	23.0469					0.32	38	0.21	11.2	0.07	750	0.21	1	13	8	0.615385	9	8	0.888889	5	1	1	0													43409	28778	4340928778	0
2018-11-05	2+5	29960	31.1	2	3	26.5625	3.19							12.3	1.31	1764	0.46	1	11	10	0.909091	9	9	1	5	1	1	1	1	1	1	10	2								43409	29960	4340929960	0
2018-11-05	1+5	29964	26	1	1	27.7767					0.07	14	1.23	10.5	0.12	2745	0.83	1	15	12	0.8	13	9	0.692308	5	1	1		1	1				1	37	1	2	2	3300		43409	29964	4340929964	0
2018-11-07	2+5	29990	24	1	5	22.3214					0.52	45	0.51	10.3	0.55	1891	1.13	2	20	15	0.75	15	10	0.666667	5	1	1	1	1	1				1	37	0	1	1	3350		43411	29990	4341129990	0
2018-11-08	1+5	30015	25.2	2	1	21.0938					0.48	33	0.33	11.6	0.41	2942	0.33	1	10	8	0.8	8	7	0.875	5	1	1	0（41）	0	0											43412	30015	4341230015	0
2018-11-08	1+5	30019	36	2	2	17.5278					0.2	20	0.61	10.6	0.4	4013	1.4	1	20	18	0.9	17	15	0.882353	5	1	1	0													43412	30019	4341230019	0
2018-11-09	5	18581	33.5	1	6	18.6453	5.3				1.16	14	0.36	13.7	1.93	5063	0.98	1	10	7	0.7	7	7	1	5	1	1	0	0	0											43413	18581	4341318581	0
2018-11-09	1+5	30030	36.3	1	11	25.1486					0.39	16	0.45	13.9	0.14	3658	0.47	1	20	6	0.3	7	7	1	5	1	1	0													43413	30030	4341330030	0
2018-11-10	1+2+5	30035	26.6	2	1	24.7676	7				1.16	13	0.64	12.8	0.36	1867	0.47	1	17	14	0.823529	17	12	0.705882	5	1	1	0													43414	30035	4341430035	0
2018-11-10	1+5	30038	35.3	2	2	23.4221					0.44	17	0.68	11.2	0.49	2314	1.27	1	10	7	0.7	7	7	1	5	1	1	1	1	1				1	38	5	2	1	3050		43414	30038	4341430038	0
2018-11-10	1+5	30040	33.7	2	1	18.9619	3.22				0.3	12	0.56	11	0.09	3902	1.36	1	18	13	0.722222	15	15	1	5	1	1	0													43414	30040	4341430040	0
2018-11-10	2+5	29334	29.1	2	2	24.6094					0.07	15	0.47	14.6	0.39	808	0.33	1	11	9	0.818182	8	6	0.75	5	1	1	1	1	1				1	38	5	1	1	3450		43414	29334	4341429334	0
2018-11-10	5	30046	29.8	1	3	28.3039					0.3	19	0.38	12.3	0.36	2449	0.93	1	9	8	0.888889	8	4	0.5	5	1	2	1	1	1				1	35	6	2	1	1550		43414	30046	4341430046	0
2018-11-10	1	30050	34.7	2	1	20.5693	1.98				0.4	63	0.45	9	0.47	1249	0.36	1	6	6	1	6	6	1	5	1	1	1	1	1				1	39	4	1	1	3800		43414	30050	4341430050	0
2018-11-12	1+5	30060	29.2	1	2	22.0386					0.37	25	0.27	10.7	0.63	2337	0.48	1+2	36	12	0.333333	13	10	0.769231	5	1	1	0													43416	30060	4341630060	0
2018-11-12	1+5	30063	31.8	2	1	22.0604					0.27	12	0.37	10	0.43	1173	0.28	1	16	12	0.75	12	12	1	5	1	1	1	1	1				1	38	1	2	1	2800		43416	30063	4341630063	0
2018-11-12	1+5	30080	23.5	2	1	20.8117					0.43	24	0.44	11.2	0.38	1341	0.9	1	7	6	0.857143	6	6	1	5	1	1	1	1	1				1	39	6	1	1	3100		43416	30080	4341630080	0
2018-11-14	5	7895	37.3	2	1	29.0657		5.19	57	5.2	0.27	29	0.21	12.4	0.22	2887	0.21	2	18	12	0.666667	12	12	1	5	1	2	1	1	1				1	39	1	2	1	3250		43418	7895	434187895	0
2018-11-15	1+2+5	30102	28	1	2	20.4294					0.32	12	0.43	10.3	0.4	1557	0.22	1	11	8	0.727273	8	7	0.875	5	1	1	1	1	1				1	40	0	1	1	3400		43419	30102	4341930102	0
2018-11-16	5	22611	36	2	2	21.4844		2.18	31	9.41	0.25	22	0.77	10.8	0.36	1693	0.92	1	7	4	0.571429	4	4	1	5	2	1	0													43420	22611	4342022611	0
2018-11-16	1+5	27686	36.6	2	2	22.3214					0.4	29	0.37	9.7	0.75	2642	0.69	2	22	17	0.772727	16	15	0.9375	5	1	1	1	1	1				1	40	2	2	1	3600		43420	27686	4342027686	0
2018-11-16	5	28482	32.1	2	5	19.5717					0.29	83	0.49	8.3	0.42	1740	0	1	14	12	0.857143	13	12	0.923077	5	1	1	0													43420	28482	4342028482	0
2018-11-16	5	30129	27	2	2	19.1406		6.43		7.89		15		9.9	0.35	1550	0.78	2	9	4	0.444444	4	3	0.75	5	1	1	1	1	1				1	40	0	1	2	3000		43420	30129	4342030129	0
2018-11-17	1+5	30134	30	2	2	18.75					0.69	21	0.7	7.8	0.41	1949	0.92	2	20	16	0.8	16	16	1	5	1	1	1	1	1				1	39	1	1	2	3100		43421	30134	4342130134	0
2018-11-20	1+5	30159	28	1	3	19.9481	3.11				0.62	18	0.6	10.2	0.37	3789	0.54	1	15	14	0.933333	14	12	0.857143	5	1	2	1	1	1				1	39	5	2	2	3400		43424	30159	4342430159	0
2018-11-20	5	30162	30.7	2	6	23.634								16	0.38	3288	0.34	1	10	7	0.7	7	6	0.857143	5	1	1	1	1	1				1	40	5	2	2	4100		43424	30162	4342430162	0
2018-11-20	1+5	30168	35	2	4	22.0317	3.36	4.72	35	8.2	0.25	28	0.56	12.5	0.36	5646	1.22	1	13	8	0.615385	8	6	0.75	5	1	1	1	1	1				1	40	4	1	2	3000		43424	30168	4342430168	0
2018-11-21	1+5	30170	33	1	2	20.7612					0.12	19	0.44	13.1	0.48	2182	0.35	1	10	7	0.7	7	7	1	5	1	1	1	1	1				1	40	6	1	2	3750		43425	30170	4342530170	0
2018-11-21	2+5	29015	29.8	1	2	28					0.15	22	0.71	12.4	0.07	728	0.21	1	9	9	1	9	8	0.888889	5	1	1	1	1	1				1	39	5	2	1	3600		43425	29015	4342529015	0
2018-11-21	5	30181	25.8	1	1	24.5243	3.01				0.6	15	0.87	17.1	0.18	607	0.26	2	11	9	0.818182	9	8	0.888889	5	1	1	0													43425	30181	4342530181	0
2018-11-21	5	30184	42	2	1	20.2					0.39	12	0.44	7.2	0.73	3094	1.22	1	15	11	0.733333	12	10	0.833333	5	2	1	1	1	0	1	8	2								43425	30184	4342530184	0
2018-11-22	1+5	30195	35.8	2	1	23.4952					0.07	13	1.2	9.5	0.87	2203	0.51	1	14	8	0.571429	8	7	0.875	5	1	1	1	1	0	1	8	0								43426	30195	4342630195	0
2018-11-23	2+5	26172	28.4	1	2	24.4444					0.62	29	0.62	10.2	0.34	2590	0.64	1	10	9	0.9	9	6	0.666667	5	1	1	1	1	1				1	39	0	2	2	3400		43427	26172	4342726172	0
2018-11-23	1+5	30208	30.3	2	3	22.5466		5	46	8.2	0.52	32	0.52	10.2	0.95	2445	0.73	1	13	12	0.923077	12	8	0.666667	5	1	1	1	1	1	1	19	0								43427	30208	4342730208	0
2018-11-23	1+5	30210	28.7	2	12	21.0962					0.24	19	0.61	11.8	0.35	2311	0.65	1	18	16	0.888889	16	14	0.875	5	1	1	1	1	2				2	32	6	2	1	1700	2000	43427	30210	4342730210	0
2018-11-23	1+5	30217	32.2	1	4	24.4444					0.37	14	0.48	11.4	0.4	933	0.52	1	11	6	0.545455	6	6	1	5	1	2	0													43427	30217	4342730217	0
2018-11-24	5	30231	32	1	4	18.75	2.71				0.22	15	0.75	9.1	0.1	740	0.42	1	8	5	0.625	5	5	1	5	1	1	1（126）	0	0											43428	30231	4342830231	0
2018-11-26	1+5	30246	39.2	2	3	23.8751	3.34				0.21	28	0.42	10.6	0.24	972	0.46	1	12	9	0.75	10	8	0.8	5	2	1	1	2	2				2	39	3	2	2+2	2500	2800	43430	30246	4343030246	0
2018-11-26	1+5	29278	29.4	1	5	18.7305					0.24	13	0.62	8.2	0.67	5828	0.81	1	17	15	0.882353	17	17	1	5	1	2	1	1	1				1	38	6	1	1	2680		43430	29278	4343029278	0
2018-11-26	1+5	30258	31.4	1	4	22.0386								11.5				1	8	6	0.75	5	5	1	5	1	2	0（57）	0	0											43430	30258	4343030258	0
2018-11-27	1+2+5	30262	31.3	2	1	16.7969					1.07	12	0.36	6.5	1.67	2786	1.27	1	26	16	0.615385	16	15	0.9375	5	1	1	1	1	1				1	39	1	1	1	3040		43431	30262	4343130262	0
2018-11-27	2+5	29045	34.4	2	4	29.0006					0.13	17	0.41	9.4	0.28	1587	0.85	1	13	5	0.384615	5	4	0.8	5	1	1	1	1	1	1	9	4								43431	29045	4343129045	0
2018-11-28	2+5	30270	30	2	9	29.1749	4.14				0.28	12	0.22	10.8	0.83	1677	0.59	1	10	9	0.9	9	6	0.666667	5	1	2	0													43432	30270	4343230270	0
2018-11-29	1+5	30288	29.4	2	5	23.4375	3.26				0.31	20	0.4	12.7	0.28	2833	0.41	1	18	12	0.666667	12	12	1	5	1	1	1	1	1				1	40	4	1	1	3500		43433	30288	4343330288	0
2018-11-29	1+5	30299	31	1	5	22.6003	2.3	2.58	65	6.32	0.5	26	0.41	12.7	0.23	2801	0.63	1	12	7	0.583333	8	8	1	5	1	1	1	1	1				1	39	5	2	1	3900		43433	30299	4343330299	0
2018-11-30	5	30306	28.8	2	6	19.8347					0.07	15	0.74	13.3	0.16	1890	0.4	1	8	6	0.75	8	6	0.75	5	1	1	1	1	1				1	39	6	2	2	3200		43434	30306	4343430306	0
2018-11-30	1+5	30309	28.3	2	3	18.3594	2.03				0.69	19	0.43	11	0.65	4631	0.63	1	10	8	0.8	8	8	1	5	1	1	0													43434	30309	4343430309	0
2018-11-30	1+5	30310	39.6	2	2	19.8347	1.19				0.17	12	0.35	9	0.28	798	0.48	1	9	8	0.888889	9	6	0.666667	5	2	1	1	1	0	1	9	2								43434	30310	4343430310	0
2018-11-30	1+5	30312	26.8	2	4	22.2222		3.94	39	7.85	0.58	14	0.39	10	0.75	3875	0.67	2	15	15	1	15	15	1	5	1	1	1	1	1				1	40	6	1	2	2950		43434	30312	4343430312	0
2018-12-01	1+5	30326	26.3	2	5	23.4952		2.87	32.51	9.15	0.18	37		10.5	0.19	2097	0.26	1	9	8	0.888889	8	8	1	5	1	1	1	1	1				1	39	1	2	2	3000		43435	30326	4343530326	0
2018-12-03	1+5	30334	37	2	4	26.5338	2	2.42	36.96	8.3				10	0.24	872	0.7	1	9	7	0.777778	7	4	0.571429	5	1	1	0													43437	30334	4343730334	0
2018-12-03	5	30349	30.3	1	5	20.3125		11.3	58.75	10.84	0.48	29	0.44	10.6	0.53	4042	0.48	1	9	7	0.777778	8	5	0.625	5	1	1	1	1	0	1	8	6								43437	30349	4343730349	0
2018-12-05	1+5	30383	33.1	2	1	23.7253					0.34	30	0.51	11	0.53	1720	0.67	1	12	9	0.75	10	8	0.8	5	1	1	1	1	1				1	40	4	2	1	3375		43439	30383	4343930383	0
2018-12-05	1+5	29705	28.4	1	6	20.0288	3.69				0.69	20	0.32	10.2	0.43	2721	0.63	1	11	10	0.909091	10	7	0.7	5	1	1	1	1	1				1	40	1	2	1	3650		43439	29705	4343929705	0
2018-12-06	1+5	30414	34.9	2	6	20.8117	2.83	3.87	33.05	7.12	0.65	20	0.21	8.9	0.52	2017	0.4	1	15	7	0.466667	8	6	0.75	5	1	1	0													43440	30414	4344030414	0
2018-12-06	1+5	30415	25.7	2	2	21.7865					0.44	23	0.35	12.8	0.9	1804	0.95	1	14	7	0.5	7	5	0.714286	5	1	1	0													43440	30415	4344030415	0
2018-12-07	1+5	1351	39	2	8	21.3593	3.08				0.35	28	0.32	10.7	0.47	2930	0.82	1	15	15	1	14	12	0.857143	5	1	1	0													43441	1351	434411351	0
2018-12-07	1+2+5	30424	23.7	1	2	16.8962					0.38	16	0.7	15.6	0.5	2851	0.41	1	17	11	0.647059	11	9	0.818182	5	1	1	1	1	1				1	39	4	1	1	3800		43441	30424	4344130424	0
2018-12-07	1+5	30435	22.7	1	1	19.487					0.79	12	0.3	17.2	0.6	2851	0.61	1	18	13	0.722222	12	11	0.916667	5	1	1	1	1	1				1	40	5	2	2	4200		43441	30435	4344130435	0
2018-12-08	5	30440	29.5	1	5	17.8506					0.36	18	0.91	8.5	0.24	3213	0.98	1	17	12	0.705882	11	9	0.818182	5	1	1	1	1	1				1	39	4	2	2	3300		43442	30440	4344230440	0
2018-12-08	1+5	30438	26.3	2	1	18.6453					1.2	20	1.09	8.1	2.13	3073	1.15	1	12	9	0.75	9	9	1	5	1	1	0													43442	30438	4344230438	0
2018-12-08	1+2+5	30443	32.7	2	2	24.0346					0.3	29	0.5	10.5	0.287	1442	0.42	1	12	7	0.583333	8	7	0.875	5	1	1	1	1	1				1	39	4	2	1	3600		43442	30443	4344230443	0
2018-12-10	4+5	30446	35.6	2	4	20.9566	0.75				0.26	20		8.8	0.17	432	0.24	2	8	6	0.75	7	5	0.714286	5	1	1	1	1	1				1	40	0	1	2	3100		43444	30446	4344430446	0
2018-12-10	2+5	29216	29.8	1	6	25.0995					0.47	22	1.04	12.9	0.6	817	0.75	1+2	21	10	0.47619	10	10	1	5	1	1	1	1	1				1	40	0	1	1	3600		43444	29216	4344429216	0
2018-12-10	1+5	30466	34.5	1	3	27.6398	4.85	8.63	47.9	6.4				10.1	0.32	3788	0.54	1	16	11	0.6875	11	10	0.909091	5	1	1	1	1	1				1	40	5	2	1	4400		43444	30466	4344430466	0
2018-12-10	1+2+5	30472	28.9	2	2	22.0317								12	0.68	3029	0.44	1	14	12	0.857143	12	11	0.916667	5	1	1	1	1	1				1	41	1	1	2	3740		43444	30472	4344430472	0
2018-12-10	5	29416	24.6	1	3	18.2222								10.5	0.5	1584	0.67	2	20	15	0.75	15	14	0.933333	5	1	1	1	1	1				1	40	3	2	1	3500		43444	29416	4344429416	0
2018-12-11	1+5	30492	35.4	1	3	22.0386		3.22	170	7.87	0.56	132	0.26	11	1.52	2700	0.68	1	13	9	0.692308	9	8	0.888889	5	1	1	1	1	1				1	40	1	1	2	3030		43445	30492	4344530492	0
2018-12-13	1+5	30498	37.7	2	1	24.8358	1.64	3.62	51	5.9	0.45	18	0.52	9.7	0.36	667	0.52	1	6	3	0.5	3	3	1	5	1	1	1	1	1				1	39	2	2	1	3650		43447	30498	4344730498	0
2018-12-13	2+5	30502	25.7	1	5	25.711					0.47	23	0.61	10.8	0.09	852	0.21	2	8	8	1	8	7	0.875	5	1	1	1	1	1				1	40	0	1	2	3250		43447	30502	4344730502	0
2018-12-14	2+5	30515	31.1	2	4	23.4375		9.73	54	7.81				11	0.07	897		1	8	7	0.875	6	4	0.666667	5	1	1	1	1	1				1	39	3	2	1	3300		43448	30515	4344830515	0
2018-12-14	1+2+5	30529	30.8	2	2	22.0317					0.45	24		10.3	0.41	4456	0.5	1	14	7	0.5	7	5	0.714286	5	1	1	1	1	1	1	20	0								43448	30529	4344830529	0
2018-12-14	2+3+5	30370	32.6	1	1	18.8189	4.47				9.37	34	1.16	8	2.67	5651	1.29	2	13	7	0.538462	7	7	1	5	1	1	0													43448	30370	4344830370	0
2018-12-14	1+2+5	30536	28.9	2	2	25.0593								11	0.52	872	0.83	1	7	4	0.571429	5	4	0.8	5	1	1	1	1	1				1	36	4	1	2	2900		43448	30536	4344830536	0
2018-12-17	1+5	30556	37.4	2	9	22.151					0.58	23		14.5	0.57	3426	0.32	1	14	11	0.785714	12	12	1	5	1	1	1	1	1	1	23	3								43451	30556	4345130556	0
2018-12-17	1+5	30566	26.8	1	5	21.7784	3.51				0.73	39	0.25	9.6	0.61	2665	0.26	1+2	23	10	0.434783	10	7	0.7	5	1	1	0													43451	30566	4345130566	0
2018-12-18	5	30581	36.7	2	4	19.9792					0.48	12	0.44	10.5	0.35	1445	0.33	2	9	6	0.666667	6	5	0.833333	5	1	1	1	1	1				1	37	5	2	1	3650		43452	30581	4345230581	0
2018-12-19	1+2+5	30589	28.2	2	1	23.8751	5.49				0.24	12	0.6	9.2	0.07	2767	0.22	1	14	10	0.714286	9	9	1	5	1	1	1	1	1				1	40	1	2	1	3900		43453	30589	4345330589	0
2018-12-19	5	30595	25.6	2	5	16.6335		17.22	39	6.16	1.91	23	0.48	9.6	0.22	1078	0.44	1	12	9	0.75	9	8	0.888889	5	1	1	1	1	1				1	39	5	2	2	3600		43453	30595	4345330595	0
2018-12-20	1+2+5	30599	25	1	5	17.4747					1.01	31		11.3	1.46	4613	1.07	1	18	8	0.444444	7	6	0.857143	5	1	1	1	1	1				1	39	4	1	1	3500		43454	30599	4345430599	0
2018-12-21	1+5	30610	30.8	1	5	22.0317					0.23	19	0.53	13.9	0.59	3671	0.22	1	9	6	0.666667	8	6	0.75	5	1	1	1	1	1				1	40	2	2	1	4300		43455	30610	4345530610	0
2018-12-21	1+2+5	30613	32.8	2	6	23.4375								12.1	0.39	2726	0.96	1	14	12	0.857143	12	12	1	5	1	1	0													43455	30613	4345530613	0
2018-12-24	1+5	30627	32.3	2	1	25.6544	3.01	1.93	34	5.68	0.18	15	0.53	13.7	0.25	716	0.97	1	6	4	0.666667	4	4	1	5	1	1	0													43458	30627	4345830627	0
2018-12-25	5	30644	30.9	1	3	20.061	2.88				0.12	74	0.45	13.4	0.41	2623	1.17	2	12	10	0.833333	10	9	0.9	5	1	1	0													43459	30644	4345930644	0
2018-12-25	5	30655	40.3	2	9	23.3355	1.66				0.64	22	0.24	7.1	0.9	1642	0.29	1	9	6	0.666667	6	4	0.666667	5	1	1	1	1	0	1	9	2								43459	30655	4345930655	0
2018-12-26	1+5	5755	29.2	2	6	18.75	3.31				0.4	27	0.43	5.6	0.36	2840	0.58	1	18	11	0.611111	13	12	0.923077	5	1	1	0													43460	5755	434605755	0
2018-12-27	2+5	30679	31.3	2	2	23.6652					0.25	24	0.21	11.5	1.12	4030	0.32	1	14	12	0.857143	13	11	0.846154	5	1	1	1	1	1				1	37	6	1	1	2850		43461	30679	4346130679	0
2018-12-28	1+5	21121	31.4	2	1	29.7619		2.18	41	4.09	0.3	30	0.29	13.7	0.17	1761	0.41	2	18	12	0.666667	12	10	0.833333	5	1	1	1	1	1				1	39	1	1	1	3550		43462	21121	4346221121	0
2018-12-31	1+5	30735	35.1	2	1	22.6667					0.1	41	0.21	10.9	0.25	2703	0.53	1	11	7	0.636364	7	7	1	5	1	1	0	0	0											43465	30735	4346530735	0
2019-01-04	1+2+5	30783	22.5	2	4	23.1473	6.82				0.27	21	0.21	9	0.7	2840	0.69	1	11	6	0.545455	7	6	0.857143	5	1	1	0													43469	30783	4346930783	0
2019-01-05	2+5	30798	33.9	1	1	19.1111	3.52				0.26	13	0.21	9.6	1.25	2731	0.81	1	13	9	0.692308	9	8	0.888889	5	1	1	1	1	1				1	39	6	2	1	3250		43470	30798	4347030798	0
2019-01-08	2+5	30840	32.9	2	5	22.3133	2.13	44.11	34.9	19.67	0.16	19	0.55	15	0.27	2706	0.67	1	19	9	0.473684	8	4	0.5	5	1	1	1	1	1				1	39	0	1	1	3500		43473	30840	4347330840	0
2019-01-09	1+5	30858	26.5	1	3	20.4491		5.21	35.03	8.6	0.26	24	0.46	13.2	0.1	1837	0.26	1	14	10	0.714286	10	6	0.6	5	1	1	1	1	1				1	40	1	1	2	2860		43474	30858	4347430858	0
2019-01-10	1+5	30860	31.7	2	3	20.6612		5.23	116.41	4.93	0.28	16	0.88	9.1	0.21	1070	0.38	1	16	16	1	16	15	0.9375	5	1	1	1	1	1				1	39	3	1	1	3400		43475	30860	4347530860	0
2019-01-11	5	30214	31.4	1	3	23.2335					0.33	23	0.44	9.6	0.22	2042	0.24	1	13	11	0.846154	11	8	0.727273	5	1	1	0													43476	30214	4347630214	0
2019-01-12	2+5	30900	28.1	1	3	24.9135					0.13	30	1.1	19.3	0.85	2651	0.71	2	14	13	0.928571	12	12	1	5	1	1	0													43477	30900	4347730900	0
2019-01-12	1+5	30912	25	2	1	18.1449		4.03	27.14	5.93	0.4	20	0.47	8	0.36	2877	0.48	1	12	8	0.666667	7	5	0.714286	5	1	1	1	1	1				1	39	6	1	1	3680		43477	30912	4347730912	0
2019-01-14	1+5	30632	28.7	1	1	21.2306					0.2	21	0.7	12	0.82	1712	0.52	1	9	4	0.444444	4	4	1	5	1	1	1	1	0	1	8	1								43479	30632	4347930632	0
2019-01-15	1+2	29124	26.7	1	3	25.3906					0.46	18	0.81	9.6	0.39	3184	1.14	1	15	10	0.666667	11	9	0.818182	5	1	1	1	1	1				1	38	5	2	1	4400		43480	29124	4348029124	0
2019-01-16	5	30956	28.5	1	3	22.8928	3.63	3.31	78.43	5.92				14	1.11	2480	1.14	2	13	12	0.923077	12	11	0.916667	5	1	1	1	1	1				1	41	1	2	1	3600		43481	30956	4348130956	0
2019-01-25	4+5	31010	37.7	2	1	16.0156	1.02	2.52	81.89	10.84	0.38	23	0.66	10.4	0.81	2419	0.86	1	5	4	0.8	4	4	1	5	1	1	1	0	0											43490	31010	4349031010	0
2019-01-26	1+5	31019	28.2	1	2	21.7555	17.26				0.48	23	0.36	11.5	0.59	2785	1.11	1	25	20	0.8	20	16	0.8	5	1	1	0													43491	31019	4349131019	0
2019-01-26	1+5	27404	42.1	2	3	20		2.82	49.86	8.26	0.15	12	0.29	8.1	0.34	1272	0.51	1	6	4	0.666667	4	3	0.75	5	2	1	1	1	1				1	42	3	2	2	3450		43491	27404	4349127404	0
2019-01-28	1+5	31024	37	2	9	24.0346	3.04	2.15	35.25	5.82	0.07	15	0.31	13	0.86	3305	0.5	1	15	10	0.666667	10	10	1	5	1	2	1	1	1	1	12	4								43493	31024	4349331024	0
2019-01-29	1+5	29616	36.5	2	6	23.7253					0.85	33	0	14.8	0.62	1812	0.33	1	7	7	1	7	5	0.714286	5	1	1	1	1	1				1	37	2	2	2	2500		43494	29616	4349429616	0
2019-02-01	1+2+5	31055	31.5	1	4	27.3438		2.21	51.69	5.04	0.7	12	0.37	11.3	0.92	1153	0.69	1	13	6	0.461538	6	6	1	5	1	1	1	1	1				1	39	0	2	1	3300		43497	31055	4349731055	0
2019-02-02	1+5	31066	33.5	1	13	22.8928		5.35	48.2	11.63				9	2.11	2387	1.31	1	9	6	0.666667	6	6	1	5	1	1	1	1	1				1	40	5	2	2	3300		43498	31066	4349831066	0
2019-02-02	1+5	30132	31.8	2	1	18.4265					0.3	12	0.21	12.9	0.39	2621	0.45	1	15	14	0.933333	14	14	1	5	1	1	1	1	1				1	39	2	1	1	3700		43498	30132	4349830132	0
2019-02-12	1+5	31103	31.2	2	2	19.052		2.86	50.42	6.09	0.38	17	0.55	9.8	3.23	5518	1.11	1	17	13	0.764706	13	13	1	5	1	1	1	1	1				1	39	1	1	2	2900		43508	31103	4350831103	0
2019-02-12	1+2+5	31114	30.1	1	3	21.6311					0.27	13	0.3	9.2	0.68	1614	0.45	2	22	17	0.772727	14	12	0.857143	5	1	1	1	1	1				1	40	5	2	1	3350		43508	31114	4350831114	0
2019-02-12	5	31125	30.5	1	2	18.2183		7.79	47.29	6.29	0.31	22	0.37	9	1.32	2901	0.49	2	16	13	0.8125	13	6	0.461538	5	1	1	1	1	2				2	34	2	2	2+2	1750	1950	43508	31125	4350831125	0
2019-02-12	1+5	31127	30.2	2	3	19.0677	1.7				0.12	15	0.24	9	0.39	2319	0.53	1	6	6	1	6	4	0.666667	5	1	1	1	1	1				1	40	6	2	1	3800		43508	31127	4350831127	0
2019-02-13	1+5	31149	38.6	2	2	21.3599	3.42	8.21	50.13	5.43	0.44	23	0.42	13.6	0.63	2806	1.39	2	19	12	0.631579	11	10	0.909091	5	1	1	1	1	1				1	40	3	1	1	3000		43509	31149	4350931149	0
2019-02-14	2+5	31173	31.4	2	4	20.5688		8.88	42.7	5.76				10	0.52	4595	0.77	1	15	4	0.266667	3	3	1	5	1	1	1	1	1				1	37	6	1	1	3280		43510	31173	4351031173	0
2019-02-15	1+5	31178	37.9	2	1	23.833	1.97	6.13	55.72	8.4	0.33	30	0.21	11.5	0.41	2245	0.88	1	13	8	0.615385	10	3	0.3	5	1	1	0													43511	31178	4351131178	0
2019-02-18	1+5	31198	30.9	2	1	18.1955	2.19	7.5	50.99	10.05	1.05	16	0.21	9.4	0.83	4475	0.34	1	17	14	0.823529	13	7	0.538462	5	1	1	1	1	1				1	40	3	1	2	3150		43514	31198	4351431198	0
2019-02-18	1+5	31216	37.3	2	7	21.4844	1.45	4.7	53.34	5.81	0.56	16	0.21	13	0.9	1905	0.21	1	11	5	0.454545	5	4	0.8	5	1	1	1	0	0											43514	31216	4351431216	0
2019-02-18	5	31225	37.2	2	3	22.8329		3.36	58.62	8.74	0.27	12	0.46	8.1	0.37	2586	0.85	2	13	7	0.538462	7	7	1	5	1	1	1	1	1				1	38	6	2	1	3050		43514	31225	4351431225	0
2019-02-19	1+5	31229	36.6	2	3	21.4844		1.68	40.24	7.44	0.07	21	0.31	12.1	1.21	3205	0.55	1+2	12	11	0.916667	12	8	0.666667	5	1	1	1													43515	31229	4351531229	0
2019-02-20	2+5	31241	30.3	2	3	20.7031					0.27	20	0.45	14.9	0.28	1090	0.27	1	9	8	0.888889	8	4	0.5	5	1	1	1	1	1	1	11	0								43516	31241	4351631241	0
2019-02-22	1+5	7407	37	2	4	20					0.36	13	0.5	10.2	0.44	2507	1.1	1	14	13	0.928571	12	11	0.916667	5	1	1	1	1	1				1	36	1	2	1	3000		43518	7407	435187407	0
2019-02-25	2+5	28267	25.3	1	1	21.3593		69.8	274.81	16.72	0.21	13	0.21	12	0.24	1430	0.43	1	12	7	0.583333	7	3	0.428571	5	1	1	1	1	1				1	40	1	2	1	3500		43521	28267	4352128267	0
2019-02-25	1+5	30011	25.4	2	1	21.0962					0.63	18	1.13	10	1.29	2017	1.04	1	9	5	0.555556	5	4	0.8	5	1	1	0													43521	30011	4352130011	0
2019-02-25	3+5	31289	25.9	2	6	24.4646	2.86	3.35	49	4.8	0.26	13	0.21	11.2	0.28	4173	0.71	1	25	21	0.84	21	13	0.619048	5	1	1	0													43521	31289	4352131289	0
2019-02-26	1+5	31307	35.5	2	3	22.0317	3.98	2.08	34	7.18	0.35	17	0.69	15.7	0.91	826	0.42	1	12	11	0.916667	11	10	0.909091	5	1	1	1	1	1				1	40	1	2	1	4900		43522	31307	4352231307	0
2019-02-28	1+2+5	31353	29.2	2	2	18.4265	5.06	6.96	53.63	7.95	0.5	12	0.49	11	0.88	1570	0.24	1	14	11	0.785714	10	9	0.9	5	1	1	1	1	1				1	39	3	1	1	3250		43524	31353	4352431353	0
2019-02-28	6	31366	31.4	1	3	20.3125					1.24	27	0.21	9.8	0.95	2483	0.53	1	8	8	1	8	7	0.875	5	1	1	0													43524	31366	4352431366	0
2019-03-01	3+5	31385	32.4	2	6	26.3702					0.27	19	0.59	11.3	0.74	1372	0.33	2	14	7	0.5	6	6	1	5	1	1	1	1	1				1	40	2	2	2	4008		43525	31385	4352531385	0
2019-03-04	1+5	31400	31.2	2	1	21.2306					0.61	12	0.41	8.6	1.02	3584	0.24	1	19	11	0.578947	13	13	1	5	1	1	1	1	1				1	39	0	2	1	3500		43528	31400	4352831400	0
2019-03-04	1+5	31421	28.6	1	2	18.9745		4.64	43.01	8.57	0.53	32	0.95	12.1	4	3461	0.77	1	16	13	0.8125	13	12	0.923077	5	1	1	0													43528	31421	4352831421	0
2019-03-05	2+5	31426	29	1	1	20.83	6.24				0.35	73	0.35	11.7	0.21	770	0.37	2	10	9	0.9	10	10	1	5	1	1	0													43529	31426	4352931426	0
2019-03-05	5	31444	34	2	5	25.08	2.36	3.26	38.44	5.95	0.1	12	0.3	20.4	0.27	1537	0.21	2	14	9	0.642857	9	6	0.666667	5	1	1	1	1	0	1	7	1								43529	31444	4352931444	0
2019-03-05	1+2+5	31454	40.2	1	2	23.4375	2.82				0.28	47	0.76	11.1	1.03	2722	0.51	1	10	7	0.7	7	6	0.857143	5	2	1	1	2	2				2	38	6	2	1+1	3000	2950	43529	31454	4352931454	0
2019-03-06	1+5	31461	30.7	2	1	21.9289		3.31	45.95	7.85	0.25	18	0.42	13.5	1.1	4081	0.25	1	12	12	1	12	11	0.916667	5	1	1	1	1	1				1	39	0	1	1	3100		43530	31461	4353031461	0
2019-03-06	1+2+5	31466	28.4	2	6	28.8415		1.01	18.61	3.7	0.07	21	0.3	8.9	0.14	1636	0.71	2	17	8	0.470588	9	6	0.666667	5	1	1	1	1	0	1	9	3								43530	31466	4353031466	0
2019-03-07	1+2+5	31473	30	1	4	25.81					0.46	26	0.5	8.2	0.78	100	0.21	2	12	6	0.5	6	4	0.666667	5	1	1	0													43531	31473	4353131473	0
2019-03-07	5	31485	31.6	1	8	23.5556	4.19				0.25	16	0.57	12.7	0.44	2220	0.58	2	18	13	0.722222	13	13	1	5	1	1	1	1	1				1	39	3	2	1	2860		43531	31485	4353131485	0
2019-03-08	1+5	31496	37	2	6	17.48		5.28	53.51	5.99	0.52	38	0.66	10.2	1.6	3090	0.92	2	17	8	0.470588	9	9	1	5	1	1	0													43532	31496	4353231496	0
2019-03-09	1+5	31516	30.3	2	1	20.0773		2.08	51.89	5.67	0.32	15	0.47	9.1	0.3	2395	0.85	1	11	10	0.909091	10	8	0.8	5	1	1	0													43533	31516	4353331516	0
2019-03-11	2+5	31540	25.2	1	2	26.2227	10.4	12.16	59.12	5.03				10	0.11	1065	0.45	1	9	4	0.444444	3	3	1	5	1	1	1	1	1				1	39	4	1	2	3600		43535	31540	4353531540	0
2019-03-14	1+2	31578	29.3	2	2	25.9107	5.68				0.74	19	0.52	10				1	10	8	0.8	8	4	0.5	5	1	1	1	1	1				1	42	3	2	1	3950		43538	31578	4353831578	0
2019-03-14	1+5	31591	26.9	2	8	23.8281		3.2	28.71	6.48	0.33	16	0.58	7.4	0.45	2567	0.6	1	18	13	0.722222	13	9	0.692308	5	1	1	0													43538	31591	4353831591	0
2019-03-15	2+5	31602	28.2	1	3	23.1111	4.83				0.1	21	0.21	12.5	0.53	2051	0.33	1	13	7	0.538462	8	4	0.5	5	1	1	1	1	1				1	40	3	1	2	3600		43539	31602	4353931602	0
2019-03-15	5	26001	32	1	3	20.31		4.21	25.65	6.33	0.18	15	0.46	13.6	0.24	1763	0.47	2	13	8	0.615385	8	5	0.625	5	1	1	0													43539	26001	4353926001	0
2019-03-18	1+5	31632	30.4	2	1	24.8358	3.87				0.23	17	0.21	9.7	0.35	3251	0.3	1	14	8	0.571429	9	8	0.888889	5	1	1	0	0	0											43542	31632	4354231632	0
2019-03-18	5	31636	27.4	1	2	17.7154	3.7				1.24	14	0.26	13.8	1.65	3086	0.22	1	16	13	0.8125	14	13	0.928571	5	1	1	0	0												43542	31636	4354231636	0
2019-03-18	5	17181	36.6	1	9	24.7676	3.83	2.73	52.51	8.14	0.63	13	0.61	11.1	0.81	3099	0.99	2	11	5	0.454545	5	3	0.6	5	1	1	1	1	1				1	39	5	1	1	3700		43542	17181	4354217181	0
2019-03-18	1+5	31640	28.3	1	8	19.1512	3	5.58	39	9.69	0.38	19	0.53	18.5	0.76	3184	0.85	1+2	9	7	0.777778	7	6	0.857143	5	1	1	1	1	1				1	39	0	2	2	3300		43542	31640	4354231640	0
2019-03-18	2+5	31644	26.5	1	2	20.4467	4.68	8.4	54.91	6.05	0.38	30	0.34	13.6	0.27	1650	0.25	1	16	8	0.5	8	7	0.875	5	1	1	1	1	1				1	40	1	2	1	2150		43542	31644	4354231644	0
2019-03-18	5	31649	26.2	1	1	22.8624	4.15	4.98	37	7.11	0.37	12	0.48	14.7	0.83	3695	0.81	2	21	8	0.380952	8	5	0.625	5	1	1	0													43542	31649	4354231649	0
2019-03-18	2+5	29059	31.2	2	4	26.4855					0.2	19	1.6	9	0.43	1242	0	1	14	8	0.571429	8	7	0.875	5	1	1	0													43542	29059	4354229059	0
2019-03-18	2+5	30233	26.4	1	3	22.8928		11.46	67.32	6.8	0	0	0	10	0.32	833	6.37	1	8	8	1	8	6	0.75	5	1	1	1	1	1				1	42	0	1	2	2350		43542	30233	4354230233	0
2019-03-18	2+5	31674	26	1	3	22.8928	7.87				0.61	31	0.49	9.2	0.48	813	0.24	1	12	5	0.416667	6	6	1	5	1	1	1	1	1				1	42	1	1	1	4000		43542	31674	4354231674	0
2019-03-19	2+5	30605	34.5	2	2	22.0604		20.32	50	8.82	0.37	19	0.21	8.1	0.28	1950	0.29	1	16	9	0.5625	9	5	0.555556	5	1	1	1	1	1				1	39	1	2	1	3200		43543	30605	4354330605	0
2019-03-19	1+2+5	31697	33.5	2	6	20.3954	4.61	5.92	61.73	7.37	0.37	19	0.43	9.4	0.2	1632	0.69	1+2	15	7	0.466667	7	7	1	5	1	1	1	1	1				1	38	1	2	1	3600		43543	31697	4354331697	0
2019-03-19	1+5	31701	25.8	1	4	20.202	6.76	6.09	43	5.78	0.57	12	0.22	7.9	0.27	1687	0.21	1	13	11	0.846154	11	11	1	5	1	1	1	1	1				1	38	3	1	2	3000		43543	31701	4354331701	0
2019-03-19	5	12040	29.6	1	9	25.0762	5.16	2.97	29.42	6.55	0.29	16	0.27	10.6	0.36	2459	0.68	1	18	13	0.722222	14	13	0.928571	5	1	1	1	1	1				1	42	1	2	2	3350		43543	12040	4354312040	0
2019-03-19	1+2+5	31713	25.9	1	2	17.7462	4.8	10.14	49.05	5.93	0.69	22	0.72	14.7	0.63	863	0.61	1	15	12	0.8	12	10	0.833333	5	1	1	1	1	1				1	41	0	1	1	3100		43543	31713	4354331713	0
2019-03-19	1+5	31715	33.6	2	1	27.6398		4.43	27.84	6.29	0.33	14	0.37	12.5	0.48	3077	1.32	1	22	18	0.818182	18	14	0.777778	5	1	1	1	1	1				1	38	5	1	1	3450		43543	31715	4354331715	0
2019-03-21	4+5	31734	33.3	1	11	25.9645	1.07	1.28	49	4.05	0.07	21	0.48	12.3	0.28	376	0.31	1	4	4	1	4	3	0.75	5	1	1	1	1	1				1	41	5	2	1	4900		43545	31734	4354531734	0
2019-03-21	1+5	31736	27.1	1	8	22.8928	5.04	3.9	45	7.72	0.32	29	0.47	15.1	0.52	2223	0.97	1	14	13	0.928571	13	13	1	5	1	1	0													43545	31736	4354531736	0
2019-03-21	1+5	31742	38.2	2	1	28.9341	11.4	5.02		4.85	0.48	31	0.21	10.8	0.63	595	0.24	2	14	7	0.5	7	5	0.714286	5	1	1	1	1	1				1	38	2	1	2	3800		43545	31742	4354531742	0
2019-03-21	5	31746	29	2	4	25.3333	1.67	2.54	138.18	2.58	0.1	25	0.45	8.6				2	9	8	0.888889	8	4	0.5	5	1	1	0													43545	31746	4354531746	0
2019-03-22	1+5	31755	30.1	2	1	20.9572		9.11	39	6.9	0.52	26.68	0.26	11.5	0.56	3364	0.43	1	13	10	0.769231	11	10	0.909091	5	1	1	1	1	1				1	43	6	1	1	3400		43546	31755	4354631755	0
2019-03-22	5	31762	26.3	1	2	17.0392	1.17	2.4	31	9.48	0.23	19	0.26	11.3	0.81	636	0.51	2	5	3	0.6	3	3	1	5	1	1	1	1	1				1	40	6	2	1	3000		43546	31762	4354631762	0
2019-03-22	1+5	31766	27.8	2	5	20.9572	3.29				0.53	28	0.59	8.9	1.16	6516	1.19	1	17	13	0.764706	13	12	0.923077	5	1	1	0													43546	31766	4354631766	0
2019-03-22	1+2+5	31774	31.2	1	7	27.2392	3.32	16.31	61.79	8.11	0.59	17	0.21	14.5	0.41	619	0.21	1	10	10	1	11	9	0.818182	5	1	1	1	1	1				1	40	1	1	1	3750		43546	31774	4354631774	0
2019-03-22	5	31780	38.2	2	2	22.5827		1.96	46.55	7.33	0.6	17	0.43	10.4	1.39	2503	0.47	1+2	9	5	0.555556	5	3	0.6	5	1	1	1	1	1	1	12	1								43546	31780	4354631780	0
2019-03-23	1+5	31790	34.1	2	6	21.3593					0.27	29	0.29	7.5	0.29	1860	0.65	1	23	12	0.521739	12	12	1	5	1	1	1	1	1				1	40	2	2	2	4100		43547	31790	4354731790	0
2019-03-23	2+5	31802	31.4	1	2	19.2277					0.5	18	4.43	11.8	0.91	5199	1.31	1	19	17	0.894737	17	16	0.941176	5	1	1	1	1	1				1	37	6	1	1	2800		43547	31802	4354731802	0
2019-03-25	2+5	31676	32.5	2	7	23.5556	3.3	2.83	39.58	5.77	0.38	24.83	0.48	11	0.59	3181	0.39	1+2	16	16	1	16	11	0.6875	5	1	1	0													43549	31676	4354931676	0
2019-03-25	1+3+5	31828	39.1	2	4	17.8465	0.69				0.38	21	0.45	9	0.39	973	0.6	1	6	5	0.833333	5	4	0.8	5	1	1	0													43549	31828	4354931828	0
2019-03-25	3+5	31834	36.1	2	8	20.83					0.86	16	0.21	13.5	0.88	2094	0.38	1	8	4	0.5	4	4	1	5	1	1	1	1	1				1	38	3	1	1	3650		43549	31834	4354931834	0
2019-03-25	5	31840	34	1	3	28.5375		5.09	29	6.7	0.15	21	0.21	13.2	0.27	1176	0.21	2	12	9	0.75	9	9	1	5	1	1	1	1	1				1	41	0	2	2	2900		43549	31840	4354931840	0
2019-03-25	1+4+5	31846	38.2	2	2	19.9481		4.2	65	9.42	0.37	45	0.48	11.6	0.5	3548	0.6	1	9	8	0.888889	6	3	0.5	5	1	1	0													43549	31846	4354931846	0
2019-03-26	1+5	30284	33.5	1	8	22.0317	1.55	3.65	42	6.18	0.55	41	9.17	12.5	0.68	1655	0.45	1	8	4	0.5	4	3	0.75	5	1	1	1	1	1				1	38	2	2	1	3200		43550	30284	4355030284	0
2019-03-26	1+5	31856	33	2	6	24.8358	2.55	4.01	31.66	5.25	0.32	17	0.56	10.8	2.16	1587	0.83	1	14	10	0.714286	11	11	1	5	1	1	0													43550	31856	4355031856	0
2019-03-26	1+5	31862	33.6	1	7	19.9219	2.96	3.9	50	7.95	1.19	22	0.35	16.2	1.05	2327	0.39	1	7	5	0.714286	7	5	0.714286	5	1	1	0													43550	31862	4355031862	0
2019-03-26	1+5	31871	36.6	1	11	32	1.74	33.42	248.41	26.11	0	0	0	12.5	0.55	2019	0.29	1	12	10	0.833333	11	10	0.909091	5	1	1	0													43550	31871	4355031871	0
2019-03-26	5	31878	29	1	3	24.2439	5.27	4.17	48.99	7.1	0.38	27	0.72	14.3	0.75	4236	1.07	1	8	5	0.625	5	4	0.8	5	1	1	1	1	1				1	40	6	2	2	3660		43550	31878	4355031878	0
2019-03-27	1+5	31893	27.1	2	1	21.1553		1.95	56	6.18	0	0	0	7.8	0.82	1453	0.21	1	10	5	0.5	5	5	1	5	1	1	0													43551	31893	4355131893	0
2019-03-27	1+5	31890	28.9	2	3	19.313	1.37	3.7	37.54	6.74	0.29	15	0.51	11.5	0.63	1985	0.52	1	14	12	0.857143	12	10	0.833333	5	1	1	0													43551	31890	4355131890	0
2019-03-27	1+5	29187	29.4	2	2	19.5312					0.23	31	0.21	9.8	0.88	2303	0.21	2	13	10	0.769231	9	6	0.666667	5	1	1	1	1	1				1	35	6	1	1	2400		43551	29187	4355129187	0
2019-03-27	1+5	31895	25.5	1	4	26.6667		4.05	44	8.97	0.12	17	0.5	12.6	0.18	2808	0.61	1	15	12	0.8	12	7	0.583333	5	1	1	1	1	1				1	42	0	2	2	3650		43551	31895	4355131895	0
2019-03-28	2+5	31898	36.6	1	5	24.0055					0.73			15.7	1.35	2954	0.57	1	11	9	0.818182	9	3	0.333333	5	1	1	1	1	1				1	43	4	2	1	3980		43552	31898	4355231898	0
2019-03-28	1+5	31902	33.2	2	2	17.3611	1.65				2.39	24	0.43	11	0.58	2932	0.21	1	13	13	1	13	12	0.923077	5	1	1	0													43552	31902	4355231902	0
2019-03-29	1+2+3+5	31917	33.4	2	3	22.3133	3.63	5.49	49	6.88	0.64	30	0.42	12.1	0.86	2238	1.28	1	20	16	0.8	16	15	0.9375	5	1	1	0													43553	31917	4355331917	0
2019-03-29	1+5	11385	30.5	2	3	20.9566	1.15	3.99	20.7	9.95	0.33	17	0.49	13	0.46	2175	0.56	1	7	7	1	7	6	0.857143	5	1	1	1	1	1				1	39	3	2	2	3300		43553	11385	4355311385	0
2019-03-29	2+5	27243	28	1	7	24.5578		8.29	55.04	7.3	0.44	18	0.24	13.8	0.38	2976	0.56	1	11	8	0.727273	8	8	1	5	1	1	1	1	1				1	40	2	1	1	3900		43553	27243	4355327243	0
2019-03-29	1+2+5	31930	34.6	2	1	18.4265	4.3	13.49	49.35	7.43	0.64	13	0.21	9	0.59	3286	0.63	1	18	13	0.722222	14	14	1	5	1	1	1	1	1				1	38	6	2	2	3000		43553	31930	4355331930	Ⅲ
2019-03-29	2+5	31938	29.4	2	5	19.5312	2.69	8.06	36.19		0.58	14	0.72	9.6	0.77	3522	1.21	1	14	12	0.857143	11	10	0.909091	5	1	1	1	1	1				1	41	6	2	2	3100		43553	31938	4355331938	0
2019-03-29	1+5	31944	32.9	2	10	26.8386		2		5.65	0.44	75	1.06	10.3	0.65	960	0.71	2	8	8	1	8	7	0.875	5	1	1	1	1	1	1	8	6								43553	31944	4355331944	0
2019-03-29	1+5	31948	34.2	1	10	20.8117	3.76	2.57	40.18	6.85	0.15	24	0.26	7	0.18	2554	0.95	1	22	12	0.545455	12	8	0.666667	5	1	1	0													43553	31948	4355331948	0
2019-03-30	1+2+5	31955	31.8	1	4	17.301					0.49	30	0.88	9.3	1.04	1392	0.5	1	5	5	1	5	3	0.6	5	1	1	1	1	1	1	9	0								43554	31955	4355431955	0
2019-04-01	1+5	31963	31.9	1	6	18.3143	3.14	3.36	64.66	6.12	0.5	24	0.27	10.2	0.7	2878	0.27	1	13	11	0.846154	11	11	1	5	1	1	1	1	1				1	41	5	1	1	3550		43556	31963	4355631963	0
2019-04-01	1+5	31970	34.5	2	3	23.6244	2.9				0.21	20	0.33	8.8	0.25	860	0.38	2	15	8	0.533333	8	5	0.625	5	1	1	1	1	1				1	43	3	1	2	3400		43556	31970	4355631970	0
2019-04-01	1+2+5	31978	24	1	2	20.3244	5.31				0.75	24	0.53	10.8	0.64	2389	1.09	1	12	10	0.833333	10	10	1	5	1	1	1	1	1				1	41	5	1	1	2900		43556	31978	4355631978	0
2019-04-01	1	31994	27.4	2	3	22.7732		3.27	28.85	5.52	0.29	32.43	0.37	10.2	0.4	2778	0.61	1	24	14	0.583333	14	13	0.928571	5	1	1	0													43556	31994	4355631994	0
2019-04-02	1+5	32004	31.1	1	7	22.2222	1.81	3.27	21.07	10.61				8.2				2	17	10	0.588235	10	5	0.5	5	1	1	1	1	1				1	37	5	2				43557	32004	4355732004	0
2019-04-02	5	32006	29	1	3	24.03	1.27							12.4	0.81	2039	0.76	2	13	10	0.769231	10	5	0.5	5	1	1	1	1	1				1	36	1	1	1	2850		43557	32006	4355732006	0
2019-04-02	1+5	32017	28	2	1	25.97	2.97	3.5	33.78	6.98	0.24	25	0.53	11.6	0.14	2413	0.94	1	17	16	0.941176	15	13	0.866667	5	1	1	0													43557	32017	4355732017	0
2019-04-02	1	32024	29	2	12	19.7232		3.66	61	6.95	0.56	30	0.57	14.9	0.52	3115	0.41	1	19	15	0.789474	16	13	0.8125	5	1	1	1	1	1				1	41	3	2	2	3900		43557	32024	4355732024	0
2019-04-04	2+5	32061	30	1	4	25.53					0.26	14	0.49	10.1	0.31	64	0.21	2	15	5	0.333333	6	6	1	5	1	1	1	1	1				1	42	2	2	2	3800		43559	32061	4355932061	0
2019-04-06	5	32074	37.8	2	6	25.3333	2.91				0.42	26	0.59	10.9	0.72	2755	1.25	1	15	13	0.866667	13	9	0.692308	5	1	1	0													43561	32074	4356132074	0
2019-04-08	1+5	32106	27.2	2	6	22.0317	4.51	3.11	47.27	5.01	0.45	27	0.37	11	0.63	2209	0.7	1	21	17	0.809524	18	13	0.722222	5	1	1	1	1	1				1	40	1	1	1	3300		43563	32106	4356332106	0
2019-04-08	1+2+5	32109	29.8	1	4	19.563					0.44	23	0.56	8.6	0.4	4309	0.87	1	20	10	0.5	8	6	0.75	5	1	1	1	1	1				1	40	1	1	2	3000		43563	32109	4356332109	0
2019-04-08	2+5	32115	28.1	2	2	17.0068					0.45	12	0.21	15	0.79	4364	0.39	2	17	12	0.705882	14	9	0.642857	5	1	1	0													43563	32115	4356332115	Ⅱ
2019-04-08	5	32117	26.8	2	3	24.4646	2.8				0.09	15	0.48	11.3	0.36	1037	0.43	2	14	12	0.857143	12	12	1	5	1	1	0													43563	32117	4356332117	0
2019-04-08	1+5	32122	25.2	2	1	24.4444	5.18				0.27	37	0.37	12.9	0.19	1516	0.52	1	11	9	0.818182	9	8	0.888889	5	1	1	1	1	0	1	9	2								43563	32122	4356332122	0
2019-04-08	1+2+5	32120	32.5	1	10	24.3418	4.79	4.72	36.38	8.25	0.3	21	0.21	12.2	0.36	2992	0.59	1	12	9	0.75	9	7	0.777778	5	1	1	0													43563	32120	4356332120	0
2019-04-09	5	32134	39.4	2	2	19.1001	3.62	2.99	154.86	3.36				11	0.85	3385	1.02	2	7	4	0.571429	4	4	1	5	1	1	1	1	1				1	36	0	2	1	3100		43564	32134	4356432134	0
2019-04-09	1+5	32144	31.2	2	5	17.5781	2.78	3.11	69.39	6.51	0.39	25	0.57	11.7	0.39	2456	0.79	1	16	11	0.6875	11	8	0.727273	5	1	1	0													43564	32144	4356432144	0
2019-04-09	2+5	32155	26.1	1	4	29.2969	3.49				0.18	37	0.48	12.6	0.6	2349	0.69	1	17	12	0.705882	12	10	0.833333	5	1	1	1	1	1				1	40	1	1	1	3700		43564	32155	4356432155	0
2019-04-10	1	32163	36.9	2	3	20.8325	0.81	3.46	57.56	9.23	0.23	24	0.34	12.9	0.74	1781	0.65	1	11	8	0.727273	8	6	0.75	5	1	1	0													43565	32163	4356532163	0
2019-04-10	1+2+5	32166	27.4	1	2	17.7778		7.42	85.15	6.64	0.38	12	0.53	11.4	0.77	3619	0.5	1	12	9	0.75	10	10	1	5	1	1	1	1	1				1	46	0	1	1	3000		43565	32166	4356532166	0
2019-04-10	1+2+5	32178	32.2	2	1	26.6667	6.58				0.27	12	0.21	12	0.16	2919	0.34	1	17	16	0.941176	16	16	1	5	1	1	1	1	1				1	37	2	1	2	2700		43565	32178	4356532178	0
2019-04-12	1+2+5	32199	30.7	2	4	20.9366					0.39	18	0.35	9.2	0.35	1538	0.48	1	11	5	0.454545	5	5	1	5	1	1	1	1	1				1	45	3	1	2	3400		43567	32199	4356732199	0
2019-04-12	1+5	32212	29	1	7	20.2848					0.39	12	0.25	13.1	0.54	4416	0.95	1	18	17	0.944444	16	11	0.6875	5	1	1	1	1	1				1	39	2	2	1	3350		43567	32212	4356732212	0
2019-04-13	1+5	32223	28.3	1	2	19.1001	5.33				0.46	18	0.22	10.8	0.57	2164	0.21	1	12	10	0.833333	10	8	0.8	5	1	1	0													43568	32223	4356832223	0
2019-04-15	1	32236	33.5	2	3	22.2222		2.43	38.55	6.41				8.6	0.84	4640	1.04	1	18	14	0.777778	16	9	0.5625	5	1	1	1	1	1				1	40	3	1	2	2700		43570	32236	4357032236	0
2019-04-15	1+2	32249	30.6	2	2	21.7079	5.3	3.79	36.55	4.92	0.42	26	0.28	9.4	0.84	2388	0.25	1	10	8	0.8	8	8	1	5	1	1	1	1	1				1	39	5	1	2	3110		43570	32249	4357032249	0
2019-04-15	2+5	32254	33.6	1	3	27.1816	4.25	1.6	33.7	4.75	0.27	21	0.46	8.8	0.19	766	0.33	1	9	7	0.777778	6	5	0.833333	5	1	1	0													43570	32254	4357032254	0
2019-04-15	5	32264	39.7	2	10	27.0552		3.19	26.69	4.59	0.27	30	0.21	10.8	0.79	1819	0.33	1	24	20	0.833333	22	19	0.863636	5	1	1	0													43570	32264	4357032264	0
2019-04-15	1+5	32267	34.5	2	3	21.9713	3.03	4.2	76.43	10.36	0.59	25	0.23	10.5	0.92	2959	0.61	1	17	11	0.647059	12	6	0.5	5	1	1	1	1	1				1	39	3	1	1	3350		43570	32267	4357032267	0
2019-04-16	6	29142	32	2	2	20.5499					0.39	25	0.61	11.6	0.57	3649	0.89	1	19	15	0.789474	14	3	0.214286	5	1	1	1	1	1				1	44	2	1	2	3650		43571	29142	4357129142	0
2019-04-16	1+5	25519	31.2	2	1	26.6728		2.58	32.72	6.78	0.26	18	0.32	11	0.25	1241	0.27	1	8	6	0.75	5	5	1	5	1	1	1	1	1				1	40	3	1	2	3300		43571	25519	4357125519	0
2019-04-16	1+5	32279	30.3	1	4	18.3655					0.32	17	0.44	9.6	0.59	2006	0.48	1	5	4	0.8	4	3	0.75	5	1	2	1	1	1				1	45	1	1	1	3250		43571	32279	4357132279	0
2019-04-16	1+2	32301	27.1	2	2	24.8016		37.04	204.78	36.47	0.71	29	0.59	9.8	0.43	2414	1.26	1	20	19	0.95	19	16	0.842105	5	1	1	1	1	1				1	38	0	1	1	3700		43571	32301	4357132301	0
2019-04-16	1+5	32291	32.5	1	6	18.662		6.15	56.22					14.8	1.26	4087	1.36	1	8	7	0.875	7	3	0.428571	5	1	1	1	1	1				1	39	3	2	2	2750		43571	32291	4357132291	0
2019-04-17	1	32305	36	2	4	18.2	3.05	5.11	33.63	6.86	0.45	15	0.54	8.7	1.7	2216	0.6	1	10	3	0.3	3	3	1	5	1	1	0													43572	32305	4357232305	0
2019-04-17	1+5	32321	29.9	2	2	21.2279		3.46	57.44	6.86	0.36	39	0.59	9.5	0.56	3651	0.8	1	30	19	0.633333	19	18	0.947368	5	1	1	0													43572	32321	4357232321	0
2019-04-17	5	32339	41.5	1	1	21.9363					0.36	12	0.21	10.5	0.46	1872	0.3	1	7	6	0.857143	6	3	0.5	5	1	1	0													43572	32339	4357232339	0
2019-04-18	1+5	32354	30	2	4	19.7239		4.32	57.83	5.56	0.38	25	0.6	9.8	0.16	5327	1.03	1	19	12	0.631579	12	6	0.5	5	1	1	1	1	1				1	39	1	2	2	3150		43573	32354	4357332354	0
2019-04-18	1	32342	27	2	2	23.44		3.17	34.46	5.96	0.61	12	0.57	13.9	1.34	2403	0.86	1	14	11	0.785714	11	10	0.909091	5	1	2	0													43573	32342	4357332342	0
2019-04-18	1	32376	31.6	2	2	17.1468		36.25	159.83	27.39	0.41	14	0.39	9	0.64	2613	0.91	1	36	22	0.611111	20	19	0.95	5	1	1	0													43573	32376	4357332376	0
2019-04-19	2+5	32382	37	1	12	26.5	1.49	2.12	38.04	9.5				10.3	0.22	1812	0.21	2	11	5	0.454545	5	5	1	5	1	1	1	1	0	1	9	0								43574	32382	4357432382	0
2019-04-19	1+2+5	32397	27.8	1	2	24.0346		7.39	59.09	7.69				8.5	3.52	1583	0.91	1	11	8	0.727273	9	9	1	5	1	1	1	1	1				1	40	1	1	1	3150		43574	32397	4357432397	0
2019-04-20	5	32415	32.8	1	4	20.9366		2.9	74.31	10.06	0.51	23	1.04	9.8	0.64	884	0.63	1	5	4	0.8	4	4	1	5	1	1	1	1	1				1	42	3	1	1	3700		43575	32415	4357532415	0
2019-04-22	1+5	32440	33.1	2	1	18.7328		43.13	78.23	12.91	0.41	30	0.63	9.2	1.61	5955	1.18	2	12	6	0.5	6	4	0.666667	5	1	2	1	1	1				1	41	1	2	2	2750		43577	32440	4357732440	0
2019-04-22	1+2+5	32442	31	1	8	28.91		3.61	39.88	6.76	0.18	35	0.55	13	0.07	644	0.3	1	4	3	0.75	3	3	1	5	1	1	0													43577	32442	4357732442	0
2019-04-23	2+5	32473	35.1	2	5	24.9108	3.31	2.41	23.84	7.33	0.15	20	0.43	15.4	3.46	2361	0.75	1	13	8	0.615385	8	4	0.5	5	1	1	1	1	1	1	12	4								43578	32473	4357832473	0
2019-04-23	2+5	32479	36	2	5	23.2335	6.19	2.96	25.32	5.25	0.11	21	0.45	13.1	0.32	8700	0.21	2	20	13	0.65	13	13	1	5	1	1	1	1	1	1	8	6								43578	32479	4357832479	0
2019-04-23	1+5	32490	39.8	2	9	23.4375	2.34	2.08	69.82	7.28	0.2	16	1.37	9	0.26	961	0.78	1	14	12	0.857143	12	10	0.833333	5	1	1	0													43578	32490	4357832490	0
2019-04-23	1+5	32492	32.1	1	1	20.83	2.77	2.55	37	4.95	0.63	38	0.76	12.3	0.59	3461	1.49	1	24	14	0.583333	16	13	0.8125	5	1	1	0													43578	32492	4357832492	0
2019-04-23	1+5	32498	28.5	1	7	22.2656	3.69				0.26	35	0.54	11.5	0.19	1691	0.31	1	10	6	0.6	5	5	1	5	1	1	1	1	1				1	44	1	2	2	3600		43578	32498	4357832498	0
2019-04-24	1+5	32511	22.8	2	1	21.4844					0.35	17	0.41	9.1	0.62	3474	0.69	1	15	13	0.866667	13	10	0.769231	5	1	1	1	1	1				1	38	0	1	1	2600		43579	32511	4357932511	0
2019-04-24	2+5	32517	34.5	2	3	26.7094	5.7							8.3	0.56	3222	0.21	1	9	6	0.666667	7	6	0.857143	5	1	1	1	1	1				1	37	1	2	1	2900		43579	32517	4357932517	0
2019-04-25	5	32527	30.4	2	1	23.4375					0.81	15	0.71	12	0.62	3055	0.95	1	15	13	0.866667	13	6	0.461538	5	1	1	1	1	1	1	10	1								43580	32527	4358032527	0
2019-04-25	1+5	32533	28.1	2	1	19.5312	6.51				0.71	30.71	0.29	8.9	0.36	3657	0.84	1	14	12	0.857143	12	11	0.916667	5	1	2	1	1	1				1	39	6	2	2	3200		43580	32533	4358032533	0
2019-04-25	5	28326	31.9	2	7	24.3418		2.68	22.9	6.07	0.36	19	0.38	9.6	0.53	3071	1.04	1+2	9	8	0.888889	8	8	1	5	1	1	1	1	1				1	39	3	1	2	3650		43580	28326	4358028326	0
2019-04-25	1+2+5	32542	26.3	1	1	19.052	9.32				1.02	40	0.45	10.5				1	12	9	0.75	9	6	0.666667	5	2	1	1	2	2				2	37	1	2	1+2	2550	2050	43580	32542	4358032542	0
2019-04-26	1+5	32554	37.2	2	3	19.7055					0.51	14	0.39	14	0.54	2494	0.64	1	18	16	0.888889	15	14	0.933333	5	1	1	1	1	1				1	40	1	1	2	3550		43581	32554	4358132554	0
2019-04-28	1+2+5	32451	30.1	2	5	26.6193	2.53				0.18	23	0.48	9.4				1	6	4	0.666667	4	3	0.75	5	1	1	0													43583	32451	4358332451	0
2019-04-28	5	32182	35.1	2	4	26.6389					0.41	18	0.21	15.1				2	19	13	0.684211	14	12	0.857143	5	1	1	1	1	1				1	39	5	1	2	3350		43583	32182	4358332182	0
2019-04-29	5	32590	31.4	1	2	20.4152	4.58	4.82	54	7.69	0.27	35	0.6	20	0.57	2319	0.21	2	11	11	1	10	7	0.7	5	1	1	0													43584	32590	4358432590	0
2019-04-29	5	32594	33.8	2	3	20.0288					0.85	23	0.47	12.9	1.2	3970	0.92	1	19	15	0.789474	14	10	0.714286	5	1	1	1	1	0	1	7	1								43584	32594	4358432594	0
2019-04-29	1+2+5	2129	34.7	2	1	23.6244		3.68	29	7.76				13	1.06	2045	0.48	1	8	5	0.625	5	5	1	5	1	1	1	0	0											43584	2129	435842129	0
2019-04-30	5	32620	34.5	2	1	22.8928					0.39	24	0.29	9.3	0.39	1712	0.8	1	8	7	0.875	7	6	0.857143	5	1	1	0													43585	32620	4358532620	0
2019-04-30	5	32626	36.5	2	7	25	5.18							10.2	0.22	1318	0.24	1	14	11	0.785714	12	10	0.833333	5	1	1	1	1	1				1	42	4	1	1	3700		43585	32626	4358532626	0
2019-04-30	4+5	32628	40	2	1	20.83	1.51							9.9	0.4	1769	1.02	1	6	5	0.833333	4	4	1	5	1	1	0													43585	32628	4358532628	0
2019-05-02	1+5	32633	36.4	1	11	24.0344	1.47							10.7	0.63	1221	0.5	2	8	7	0.875	7	6	0.857143	5	1	1	1	1	1				1	37	5	1	1	3000		43587	32633	4358732633	0
2019-05-02	5	32650	36.2	2	6	19.3962	1.48							10				1	8	5	0.625	5	5	1	5	1	1	0													43587	32650	4358732650	0
2019-05-03	1+5	32655	32.6	2	3	25.2363	2.45				0.21	15	0.34	12.1	0.79	1988	0.46	1	16	11	0.6875	14	12	0.857143	5	1	1	1	1	1				1	41	5	2	1	3020		43588	32655	4358832655	0
2019-05-03	5	32656	34.6	2	3	24.2439	3.51				0.45	32	0.35	8.1	0.49	2051	0.55	1	16	15	0.9375	15	14	0.933333	5	1	1	1	1	0	1	8	5								43588	32656	4358832656	0
2019-05-03	1+4+5	32660	32.3	1	7	23.1247	0.92	4.33	51	7.1	0.46	15	0.36	8	0.25	414	0.21	1	9	5	0.555556	5	4	0.8	5	1	1	1	1	1				1	39	2	1	2	2700		43588	32660	4358832660	0
2019-05-05	2	32674	34.6	1	4	20.5693	2.53				0.37	20	0.28	12.7	0.55	1585	0.39	1	8	5	0.625	5	4	0.8	5	1	1	1	1	1				1	39	6	2	1	2500		43590	32674	4359032674	0
2019-05-05	1+5	32676	30.4	2	2	19.7777	2.69				0.24	24	0.32	10.3	0.92	4423	0.64	1	14	10	0.714286	10	9	0.9	5	1	1	1	1	1				1	41	6	2	1	3700		43590	32676	4359032676	0
2019-05-05	1+5	32682	37.4	2	5	28.6048		2.61	36	7.31	0.66	21	0.23	15.1	0.66	952	0.6	1	9	9	1	9	4	0.444444	5	1	1	1	1	1				1	40	2	2	1	4050		43590	32682	4359032682	0
2019-05-06	1+5	32713	37.2	2	2	22.5466	2.78	4.26	47	10.49	0.67	12	0.52	12.2	1.27	3182	1.31	1	9	9	1	9	7	0.777778	5	1	1	1	1	1				1	40	5	1	1	3250		43591	32713	4359132713	0
2019-05-06	5	32716	39.5	2	1	18.4911					0.45	18	0.36	14.6	1.41	3044	0.72	1	12	9	0.75	9	8	0.888889	5	1	1	1	1	1				1	42	0	2	1	2950		43591	32716	4359132716	0
2019-05-07	2+5	32725	41	2	1	22.0386					0.39	27	0.46	8	0.2	265	0.21	1	8	4	0.5	4	3	0.75	5	1	1	0													43592	32725	4359232725	0
2019-05-07	2+5	32729	27.5	1	5	25.4581					0.65	21	0.34	9.5	0.62	3128	0.37	1	14	12	0.857143	14	13	0.928571	5	1	1	0													43592	32729	4359232729	0
2019-05-07	1+5	32739	25	1	8	18.3655		6	52	8.38	0.75	21	0.24	9.5	0.93	3831	0.43	1	11	3	0.272727	3	3	1	5	1	1	1	1	1				1	41	0	1	1	3700		43592	32739	4359232739	0
2019-05-08	1+5	32753	32.4	2	3	28.2284					0.33	12	0.81	14.3	0.45	1342	0.79	1	11	9	0.818182	9	8	0.888889	5	1	1	1	1	1				1	42	0	1	1	3500		43593	32753	4359332753	0
2019-05-09	1+5	32761	32.6	2	3	18.7305	4.37				0.63	48	0.45	14.3	0.49	3738	0.53	1	15	14	0.933333	14	14	1	5	1	1	0													43594	32761	4359432761	0
2019-05-09	1+5	31600	29.6	1	6	19.9219					0.51	13	0.25	13.5	0.51	1905	0.21	1	11	9	0.818182	10	10	1	5	1	1	1	1	1				1	42	4	2	1	3300		43594	31600	4359431600	0
2019-05-10	1+5	32775	36.3	2	1	26.3465	3.88				0.22	18	0.29	14.5	0.3	637	0.4	1	10	7	0.7	8	8	1	5	1	1	1	1	1				1	38	2	2	1	4430		43595	32775	4359532775	0
2019-05-10	5	32782	34.6	2	2	24.1415					0.07	27	0.75	15	0.27	2302	0.23	1	8	4	0.5	5	5	1	5	1	1	1	1	1	1	9	6								43595	32782	4359532782	0
2019-05-10	1+5	32786	27.8	2	3	22.5466	5.51				0.36	12	0.29	11.2	0.51	1726	0.32	1	8	6	0.75	6	6	1	5	1	2	1	1	1				1	40	2	1	2	2800		43595	32786	4359532786	0
2019-05-11	1+5	32796	34.4	2	3	22.3081					0.32	16	0.31	15.6	0.98	2863	0.31	1	17	16	0.941176	14	7	0.5	5	1	1	1	1	1				1	40	6	1	1	4053		43596	32796	4359632796	0
2019-05-11	1+5	30177	35.9	2	1	18.6667					0.49	18	0.21	12.7	0.62	3153	0.74	1	6	4	0.666667	4	4	1	5	1	1	0													43596	30177	4359630177	0
2019-05-13	1+5	32811	33.3	2	1	24.4444		2.37	49.12	6.52	0.1	29	0.51	9.4	1.61	3375	0.91	1	18	15	0.833333	15	14	0.933333	5	1	1	1	1	0	1	8	5								43598	32811	4359832811	0
2019-05-14	2+5	31740	32	2	2	25.0995					0.35	20	0.37	13.3	0.67	1500	0.5	1+2	8	6	0.75	6	4	0.666667	5	1	1	0													43599	31740	4359931740	0
2019-05-14	1+5	32825	27.6	2	1	25.5937	4.35				0.27	18	0.4	9	0.37	1563	0.21	1	22	10	0.454545	11	10	0.909091	5	1	1	1	1	1				1	37	6	2	2	3550		43599	32825	4359932825	0
2019-05-15	1+5	32844	27.2	1	1	23.8281	3.6				0.39	17	0.54	10.5	0.81	1393	0.78	1	8	8	1	7	5	0.714286	5	1	1	1	1	1				1	40	2	1	1	3500		43600	32844	4360032844	0
2019-05-15	1+5	32847	35.4	2	1	27.0552					0.35	21	0.28	9.1	1.21	1929	0.44	1	10	10	1	10	9	0.9	5	1	1	0													43600	32847	4360032847	0
2019-05-15	1+5	32855	23.8	2	1	23.4375	1.47	3.67	24.16	8.28	0.45	12	0.49	13.5	0.8	922	0.47	1	12	9	0.75	8	7	0.875	5	1	2	1	1	1				1	39	3	2	2	3600		43600	32855	4360032855	0
2019-05-16	4+5	32862	29.5	1	4	26.8386	1.14							13.5	0.32	476	0.29	1	7	4	0.571429	4	4	1	5	1	1	0													43601	32862	4360132862	0
2019-05-17	2+5	30863	26.6	1	2	26.7094					0.19	16	0.28	10.4	0.46	1892	0.51	2	16	7	0.4375	7	7	1	5	1	1	1	1	1				1	39	1	1	1	3800		43602	30863	4360230863	0
2019-05-20	1+2+5	32898	33.1	2	6	21.3675	5.42							8.4	0.55	3594	0.56	1	19	17	0.894737	15	11	0.733333	5	1	1	1	1	1				1	42	2	1	2	3700		43605	32898	4360532898	0
2019-05-20	1+4+5	32900	24.6	2	5	26.6728	1.69				0.16	21	2.01	10.3	0.57	1357	0.62	1	21	17	0.809524	16	14	0.875	5	1	1	0													43605	32900	4360532900	0
2019-05-21	1+5	32912	35.8	2	5	19.1953	3.77				0.27	12	0.5	13	0.39	1133	0.95	1	17	8	0.470588	7	5	0.714286	5	1	1	0													43606	32912	4360632912	0
2019-05-21	1+5	32922	32.7	2	1	25	1.27				0.24	20	0.69	9.6	0.62	3483	0.89	1	21	11	0.52381	11	10	0.909091	5	1	1	1	1	1				1	38	0	1	2	3350		43606	32922	4360632922	0
2019-05-21	2+5	31512	25.9	1	2	20.7031					0.74	15	0.54	12.1	1.16	2597	0.65	1	10	6	0.6	6	4	0.666667	5	1	1	1	1	1				1	37	5	1	1	2100		43606	31512	4360631512	0
2019-05-21	1+5	20561	37.9	2	2	20					0.42	12	0.21	6.3	0.37	2037	0.95	1	10	8	0.8	8	8	1	5	2	1	1	1	1				1	41	2	2	2	2800		43606	20561	4360620561	0
2019-05-22	1+5	32937	33.7	2	5	19.5312	3.65				0.32	12	0.22	10	0.71	5978	0.51	1	12	8	0.666667	9	8	0.888889	5	1	2	0													43607	32937	4360732937	0
2019-05-22	1+5	32940	28	2	3	17.3134	5.2				0.28	27	0.45	12.3	0.34	4489	0.3	1	25	15	0.6	15	11	0.733333	5	1	1	0													43607	32940	4360732940	0
2019-05-22	4	30872	33.1	1	5	20.8117	3.26				0.55	23	0.45	10	0.9	3824	0.44	2	21	20	0.952381	20	19	0.95	5	1	1	0													43607	30872	4360730872	0
2019-05-22	1+4+5	32953	34.3	2	3	25.3906	1.6	44.18	128	33	0.38	19	0.56	12.7	0.48	905	0.49	1	9	8	0.888889	7	6	0.857143	5	1	1	0													43607	32953	4360732953	0
2019-05-23	1+2+5	32956	32.7	2	5	23.7253	6.07				0.14	31	0.32	10	0.19	2210	0.25	1	15	13	0.866667	15	12	0.8	5	1	1	1	1	1				1	38	1	2	1	3200		43608	32956	4360832956	0
2019-05-24	1+5	10501	35.6	1	10	21.2183	2.24				0.26	98	0.21	15.3	0.22	2945	0.57	1	20	7	0.35	7	6	0.857143	5	1	1	1	1	1				1	42	0	1	1	3270		43609	10501	4360910501	0
2019-05-24	1+5	32973	30.7	1	2	21.9363	5.7				0.38	19	0.6	13.9	0.41	1152	0.22	2	20	15	0.75	15	3	0.2	5	1	1	0													43609	32973	4360932973	0
2019-05-24	1+2+5	32975	31.6	2	5	23.2335	6.32				0.12	14.71	0.65	12.5	0.31	1705	0.52	1	11	4	0.363636	5	4	0.8	5	1	1	1	1	0	1	9	6								43609	32975	4360932975	0
2019-05-27	2+5	30316	21.8	1	2	29.3848	7.15				0.19	28.8	0.87	9.5	0.58	805	0.71	1	8	8	1	8	6	0.75	5	1	1	1	1	1				1	39	6	2	2	4100		43612	30316	4361230316	0
2019-05-27	2+5	33010	29.7	1	4	24.677					0.08	12	0.51	13.5	0.22	1123	0.44	1	8	6	0.75	6	6	1	5	1	1	0													43612	33010	4361233010	0
2019-05-27	1+5	33013	28.7	2	1	22.0741	1.51							13.9	0.59	1103	0.21	1	8	6	0.75	6	5	0.833333	5	1	1	0													43612	33013	4361233013	0
2019-05-28	1+5	33021	30.7	2	5	21.9289					0.42	27	0.21	11.6	0.26	1387	0.47	1	10	8	0.8	8	8	1	5	1	1	1	1	1	1	24	5								43613	33021	4361333021	0
2019-05-28	1+5	33027	29.1	2	1	19.1406	2.63				0.4	20	0.7	7.3	1.28	2158	0.7	1	11	9	0.818182	9	8	0.888889	5	1	1	0													43613	33027	4361333027	0
2019-05-28	1+5	33035	32.7	2	3	26.2227	3.86				0.09	20	0.27	11.4	0.21	1784	0.52	2	15	13	0.866667	13	11	0.846154	5	1	1	1	1	1				1	37	6	1	2	3000		43613	33035	4361333035	0
2019-05-28	1+2+5	33042	30	2	2	17.9282					0.43	21	0.36	10.8	0.32	3721	0.98	1	23	16	0.695652	17	15	0.882353	5	1	1	0													43613	33042	4361333042	0
2019-05-28	5	21389	40.2	2	3	23.4375		3.17	64	7.27	0.28	22	0.38	11	0.36	3129	0.81	1	9	8	0.888889	8	7	0.875	5	2	2	0													43613	21389	4361321389	0
2019-05-29	1+5	33060	33.5	2	6	24.9199	2.69							9.5	0.3	1407	0.35	1	18	13	0.722222	13	13	1	5	1	1	1	1	1				1	40	2	2	1	2550		43614	33060	4361433060	0
2019-06-21	1+2+5	33450	30.9	2	4	22.1893					0.33	16	2.22	10.2	0.67	3872	0.64	1	21	17	0.809524	18	16	0.888889	5	1	1	1	1	1				1	41	6	1	2	3150		43637	33450	4363733450	0
2019-06-21	1+2+5	33454	24.1	2	3	22.4913					0.51	21	0.21	11.8	0.61	1675	0.28	1	17	6	0.352941	6	3	0.5	5	1	1	0													43637	33454	4363733454	0
2019-06-22	1+2+5	33473	31.7	1	8	21.0938	6.23				0.24	22	0.28	8.5	2.29	3855	0.56	1	12	10	0.833333	10	10	1	5	1	1	1	1	1				1	38	5	2	1	3900		43638	33473	4363833473	0
2019-06-24	1+4+5	33503	38.5	2	7	21.5139	1.55				0.67	12	0.5	13.2	0.64	3064	1.54	1	10	7	0.7	7	6	0.857143	5	1	1	0													43640	33503	4364033503	0
2019-06-24	1+5	33505	31.5	2	2	19.1111					0.37	15	0.21	15.7	0.46	1941	0.29	2	7	7	1	7	7	1	5	1	1	1	1	1				1	41	5	2	2	3200		43640	33505	4364033505	0
2019-06-24	染色体+3+5	33516	35.4	1	4	18.2222	5.04				0.18	20	0.22	9.5	0.35	3744	0.46	1	24	22	0.916667	21	18	0.857143	5	1	1	0													43640	33516	4364033516	0
2019-06-25	2+5	33520	26.3	2	3	24.8358	6.84	6.87	76.59	6.14	0.46	12	0.41	9.4	1.03	2967	0.67	1	12	11	0.916667	11	10	0.909091	5	1	1	1	1	1				1	42	0	1	1	3300		43641	33520	4364133520	0
2019-06-25	5	32693	27.1	1	4	19.1467					0.46	22	0.35	11.9	0.64	1284	0.6	1	8	5	0.625	6	6	1	5	1	1	1	1	1				1	40	2	1	1	2970		43641	32693	4364132693	0
2019-06-26	1+2+5	33552	25.5	1	4	24.2439	3.99				0.25	36	0.5	11.4	0.44	1872	0.99	2	16	9	0.5625	9	6	0.666667	5	1	1	1	1	1				1	38	5	2	1	3900		43642	33552	4364233552	0
2019-06-28	1+5	33591	32.6	2	1	19.7777					0.72	18	0.35	11.3	0.5	2753	0.55	1	10	7	0.7	7	4	0.571429	5	1	1	0													43644	33591	4364433591	0
2019-07-01	1+5	13001	32.4	2	1	19.1406	4.56				0.44	18	0.35	10.2	0.42	911	0.29	1	12	9	0.75	8	7	0.875	5	1	1	1	1	1				1	40	0	1	1	2860		43647	13001	4364713001	0
2019-07-01	1+5	33624	33.5	2	7	27.0552					0.25	27.97	0.21	10	0.08	2719	0.48	1	13	9	0.692308	9	4	0.444444	5	1	1	0													43647	33624	4364733624	0
2019-07-01	4+5	33628	27.8	1	2	25.5367	3.84				0.48	40	1.13	9.7	0.28	3171	0.94	1	14	14	1	14	12	0.857143	5	1	1	1	1	1				1	38	5	2	1	3500		43647	33628	4364733628	0
2019-07-02	2+5	33256	29.3	1	3	19.91					0.5	36	0.43	12.4	0.41	2554	0.52	1	9	8	0.888889	8	4	0.5	5	1	1	1	1	1				1	42	0	1	2	2950		43648	33256	4364833256	0
2019-07-03	1+5	33670	33.8	2	7	21.0938	2.92				0.28	23	0.24	10.7	0.59	1359	0.38	1	9	6	0.666667	6	6	1	5	1	1	1	1	1				1	34	4	2	1	2050		43649	33670	4364933670	0
2019-07-05	5	33694	35.8	1	10	23.0112	4.32				0.07	21	0.27	17.6	0.49	961	0.82	1	8	8	1	6	6	1	5	1	1	0													43651	33694	4365133694	0
2019-07-05	1+5	33699	32.7	2	3	19.9792	4.71							10.5	0.18	4497	0.81	1	21	18	0.857143	18	16	0.888889	5	1	1	0													43651	33699	4365133699	0
2019-07-08	1+5	33736	33.7	2	3	24.6548					0.61	12	0.34	9.8	0.72	1260	0.96	1	17	15	0.882353	15	14	0.933333	5	1	1	0													43654	33736	4365433736	0
2019-07-09	1+5	33748	30.9	1	3	21.3675								14.6	0.11	3115	1.32	1	14	10	0.714286	10	9	0.9	5	1	1	1	1	1				1	40	0	2	1	2800		43655	33748	4365533748	0
2019-07-09	1+5	33750	20.1	2	1	24.0346	2.79				0.69	12	0.91	12.1	0.47	2388	1.29	1	16	11	0.6875	11	9	0.818182	5	1	2	1	1	1				1	41	4	2	1	3100		43655	33750	4365533750	0
2019-07-09	2+5	32927	31.2	2	3	25.9095		0.24	13	4.22	0.18	24	0.21	8.9	0.19	3663	0.49	1	16	13	0.8125	14	13	0.928571	5	1	1	1	1	1	1	10	2								43655	32927	4365532927	0
2019-07-10	1+5	33762	33.1	2	6	20.3125					0.5	36	0.33	13.1	1.59	2146	0.76	1	11	5	0.454545	5	4	0.8	5	1	1	1	1	1				1	42	1	1	1	3600		43656	33762	4365633762	0
2019-07-10	1+5	32544	28.1	2	2	23.0469					0.43	15	0.42	11.9	0.37	2786	0.82	1	12	7	0.583333	6	5	0.833333	5	1	1	0													43656	32544	4365632544	0
2019-07-15	1+5	32934	32	2	4	21.4844	2.85				0.64	12	0.29	12.3	1.3	1443	0.78	1	11	8	0.727273	8	7	0.875	5	2	1	1	1					1	41	5	2	2	3300		43661	32934	4366132934	0
2019-07-15	1+2+5	33803	22.7	2	3	16.0231	4.36				0.47	20	0.21	15.2	1.88	2128	0.57	1	12	6	0.5	6	3	0.5	5	1	1	1	1	1				1	40	3	1	2	3100		43661	33803	4366133803	0
2019-07-15	2+5	33809	31	1	4	26.0375					0.77	43	0.48	11.6	1.04	2515	0.48	1	7	7	1	6	3	0.5	5	1	1	1	1	1				1	39	6	2	2	4430		43661	33809	4366133809	0
2019-07-15	1+5	33819	38.2	2	3	22.5827					0.42	24	0.26	12.5	1.29	2751	1.22	1	12	10	0.833333	9	7	0.777778	5	1	1	1	1	1				1	42	1	2	1	4350		43661	33819	4366133819	0
2019-07-15	1+5	33826	32.1	2	3	18.75	2.19				0.4	24.96	0.4	16	2.15	3606	0.44	1	8	5	0.625	5	4	0.8	5	1	1	1	1	1				1	40	0	1	1	3450		43661	33826	4366133826	0
2019-07-15	1+5	33829	30.9	2	3	26.2917	2.86				0.56	23	0.21	10.4	0.59	3893	1.12	1	20	13	0.65	13	10	0.769231	5	1	1	1	1	1				1	39	4	1	2	3390		43661	33829	4366133829	0
2019-07-16	2+5	33830	33.4	2	4	26.5625		2.39	44	6.87	0.12	24	0.26	14.3	0.46	3469	0.83	1	16	11	0.6875	11	9	0.818182	5	1	1	0													43662	33830	4366233830	0
2019-07-16	4+5	33840	30.2	2	3	19.2277	1.06				0.41	17	0.26	15.7	0.82	2737	0.31	2	9	5	0.555556	5	5	1	5	1	1	1	1	0	1	10	2								43662	33840	4366233840	0
2019-07-17	1+5	28694	37.3	2	2	22.3133		4.61	37.62		0.36	12	0.36	9.3	0.4	2760	0.49	1	11	11	1	10	9	0.9	5	2	1	1	2	1				1	39	0	2	1	3810		43663	28694	4366328694	0
2019-07-17	1+5	33858	37.7	2	3	24					0.38	21	0.25	12.3	0.27	2625	0.6	2	9	4	0.444444	7	4	0.571429	5	1	1	0													43663	33858	4366333858	0
2019-07-18	2+5	33863	31.3	2	9	27.5312	7.49	14.21	41.83	6.98	0.26	21	0.94	9.9	0.98	4372	0.49	2	15	12	0.8	12	12	1	5	1	1	0													43664	33863	4366433863	Ⅱ
2019-07-20	4+5	29309	34.5	1	1	23.1385								6.7	0.59	1024	0.87	2	3	3	1	3	3	1	5	1	1	1	1	1				1	41	6	2	1	2860		43666	29309	4366629309	0
2019-07-20	1+5	30414	35.5	2	6	20.8117	2.69				0.23	15	0.21	8.9	0.64	1812	0.9	1	12	6	0.5	7	6	0.857143	5	1	1	0													43666	30414	4366630414	0
2019-07-20	1+5	33881	26.3	2	1	22.6757	1.28	5.05	66.14	7.37	0.85	16	0.42	13.2	1.52	1605	0.72	1	8	4	0.5	4	4	1	5	1	1	0													43666	33881	4366633881	0
2019-07-22	1+5	33897	28.6	2	1	22.0317	5.14	5.61	74.67	4.08				10.6	0.9	2997	0.68	1	20	19	0.95	19	12	0.631579	5	1	1	1	1	1				1	40	2	1	2	3100		43668	33897	4366833897	0
2019-07-22	1+5	33901	25.4	1	3	32.7919		7.05	39.28	5.42	0.19	22	0.21	9.9	0.27	854	0.48	1	35	26	0.742857	25	17	0.68	5	1	1	1	1	1	1	10	5								43668	33901	4366833901	0
2019-07-22	1+5	33903	37.3	2	4	23.6832	2.54	4.61	45.36	6.6				11.5	0.59	2271	0.78	1	14	8	0.571429	8	5	0.625	5	1	1	1	1	1				1	38	0	1	1	3350		43668	33903	4366833903	0
2019-07-22	5	29979	32.7	1	4	23.1911		3.38	26.71	7.78	0.46	30	0.47	11.6	0.45	4045	0.71	2	20	18	0.9	18	10	0.555556	5	1	1	1	1	1				1	36	5	2	2	2510		43668	29979	4366829979	0
2019-07-23	1+5	33914	36.1	2	1	23.5078	0.8	4.35	35.58	9.66				8.2	0.49	2156	0.62	1	12	10	0.833333	9	8	0.888889	5	1	1	1	1	1				1	38	2	2	1	3500		43669	33914	4366933914	0
2019-07-23	1+2+5	33918	34.9	2	7	26.3465		4.7	35.21	7.19	0.07	24	0.28	11.8	0.61	590	0.26	1	14	10	0.714286	9	8	0.888889	5	1	1	1	1	1				1	42	0	2	1	3700		43669	33918	4366933918	0
2019-07-23	1+2+5	33925	30	2	2	18.7305					0.37	16	0.5	12.6	0.61	5763	0.78	1	20	16	0.8	15	14	0.933333	5	1	1	1	1	1				1	39	5	2	2	3700		43669	33925	4366933925	0
2019-07-24	1+5	33935	33.1	2	7	23.5304		2.79	64.61	5.31	0.71	25	0.22	15	0.82	3644	0.94	1	23	17	0.73913	17	17	1	5	1	1	0													43670	33935	4367033935	0
2019-07-25	1+5	33953	29.1	2	4	27.3438	4.32	2.84	40.73	6.98				9	1.66	1696	0.77	1	16	12	0.75	13	8	0.615385	5	1	1	1	1	1				1	40	3	2	1	4000		43671	33953	4367133953	0
2019-07-25	3+5	33963	22.8	2	2	19.1406	2.84							10.7	0.71	2459	0.73	1	11	8	0.727273	9	7	0.777778	5	1	1	1	1	1				1	38	2	2	2	3000		43671	33963	4367133963	0
2019-07-26	1+5	33985	34.1	2	7	21.6311		6.17	28.38	8.99	0.31	15	0.27	11.7	1.05	2212	0.33	2	10	4	0.4	4	4	1	5	1	1	1	1	1				1	40	1	2	1	4000		43672	33985	4367233985	0
2019-07-27	2+5	33220	26.3	2	2	23.1405		6.79	44.48		0.46	16	0.28	11.3	0.25	2496	0.53	1	16	16	1	16	14	0.875	5	1	1	1	1	1				1	39	2	1	2	4200		43673	33220	4367333220	0
2019-07-27	5	33997	29.5	2	3	18.7328					0.23	14	0.21	9.9	0.11	229	0.29	1	8	6	0.75	6	3	0.5	5	1	1	1	1	1				1	38	6	2	2	3350		43673	33997	4367333997	0
2019-07-29	5	34012	41.9	2	1	18.3655		4.06	69.62	9.48				10.8	0.41	1984	1.22	1	10	8	0.8	8	7	0.875	5	1	1	0													43675	34012	4367534012	0
2019-07-29	2+5	34021	25.3	2	2	18.7328		7.19	41.78	7.98	0.64	15	0.36	20.7	1.06	4733	0.65	1+2	16	9	0.5625	9	5	0.555556	5	1	1	0													43675	34021	4367534021	0
2019-07-30	5	34031	32.7	1	3	21.6311	4.73	2.9	52.6	8.31	0.39	28	0.39	12.7	1.14	3359	0.77	2	13	11	0.846154	11	11	1	5	1	1	1	1	1				1	42	0	2	2	3200		43676	34031	4367634031	0
2019-07-30	1+5	34033	27.7	1	2	20.4294	4.89							9	0.76	2011	0.61	1	14	11	0.785714	12	11	0.916667	5	1	1	1	1					1	40	3	1	1	3150		43676	34033	4367634033	0
2019-07-30	1+5	34034	23	2	1	19.0677	3.27	3.88	47	7.81	0.48	21	2.73	9.3	1.07	3998	1.15	1	8	5	0.625	5	5	1	5	1	1	1	1	1				1	39	5	2	1	3400		43676	34034	4367634034	0
2019-07-30	5	34038	32.4	1	5	25.8065		3.21	43.34	7.31				14.1	0.71	2624	0.76	2	16	9	0.5625	9	4	0.444444	5	1	1	1	1	1				1	37	1	2	2	2800		43676	34038	4367634038	0
2019-07-31	1+5	34060	31.9	1	5	22.0317	5.27				1.03	13	0.21	17.7	1	4137	0.87	1	19	16	0.842105	16	13	0.8125	5	1	1	1	1	1				1	42	1	1	1	3000		43677	34060	4367734060	0
2019-08-01	1+5	34069	31.6	1	5	24.2215	4.81				0.63	13	0.31	15.2	0.39	933	0.25	1	9	6	0.666667	6	6	1	5	2	1	0													43678	34069	4367834069	0
2019-08-01	1+5	34073	35.6	2	1	17.898	2.28	5.48	35	7.12	0.4	13	0.55	9.4	0.93	4436	1.04	1	16	14	0.875	14	14	1	5	1	1	0													43678	34073	4367834073	0
2019-08-02	1+2+5	34083	36.3	1	11	16.4237	5.46	9.15	48	10.25	0.41	23	0.21	10.4	1.57	3665	0.62	1	14	11	0.785714	11	11	1	5	1	1	0													43679	34083	4367934083	0
2019-08-05	5	31677	30.2	1	3	20.5693					0.81	32	0.87	10.7	1.23	1967	0.73	1	13	12	0.923077	12	7	0.583333	5	1	1	0													43682	31677	4368231677	0
2019-08-05	1+2+5	34127	31.8	2	1	22.3081	10.6	7.87		6.49	0.47	31	0.21	10.9	0.34	1304	0.21	1	8	6	0.75	5	5	1	5	1	1	1	1	1				1	38	5	2	2	3000		43682	34127	4368234127	0
2019-08-06	1+5	34136	39.5	2	3	27.3399	2.28	2.58	41	5.63	0.12	50	0.28	12.6	0.54	1630	0.36	1	8	7	0.875	8	8	1	5	1	1	1	1	1				1	38	5	2	2	3400		43683	34136	4368334136	0
2019-08-08	3+5	34165	30.9	2	1	21.6311		4.48	55.02	7.36	0.43	29	0.21	12.9	1.07	2442	0.37	1	10	5	0.5	5	4	0.8	5	1	1	0													43685	34165	4368534165	0
2019-08-08	1+5	34167	32.6	2	2	18.8271	3.35	4.13	50.37	7.63	0.32	16	0.21	10.4	0.35	2866	1.06	1	17	14	0.823529	14	12	0.857143	5	1	1	0													43685	34167	4368534167	0
2019-08-09	1+2+5	34183	31.5	2	1	22.3081	6.58	16.53	54.09	8.04	0.49	30	0.28	10.2	0.49	2667	0.49	1	21	20	0.952381	21	18	0.857143	5	1	1	1	1	1	1	11	6								43686	34183	4368634183	0
2019-08-10	5	34185	29.8	1	5	22.9398		3.25	32	8.57	0.33	39	0.75	10.5	0.75	1535	0.71	1	14	10	0.714286	9	6	0.666667	5	1	1	0													43687	34185	4368734185	0
2019-08-10	1+5	34187	28	2	3	19.5556		7.49	48	6.69	0.68	29	0.35	11	1.13	2864	0.69	1	10	8	0.8	8	5	0.625	5	1	1	0													43687	34187	4368734187	0
2019-08-12	2+5	34196	26.9	2	7	25.6312	3.93	1.84	25.62	6.41	0.09	16	0.38	9.7	0.4	761	0.38	1	8	4	0.5	4	3	0.75	5	1	1	0													43689	34196	4368934196	0
2019-08-12	5	34200	32.3	1	5	19.7239		4.62	56.18	6.76	0.31	19	0.3	10.6	0.68	3604	0.6	1	11	7	0.636364	8	6	0.75	5	1	1	1	2	2				1	39	1	1	2	2700		43689	34200	4368934200	0
2019-08-13	1+5	34230	23.1	2	6	18.424	3.48	3.72	15.39	6.92	0	0	0	12.8	1.65	1512	0.36	1+2	9	6	0.666667	6	3	0.5	5	2	1	0													43690	34230	4369034230	0
2019-08-14	3+5	34241	30	2	4	20.2848	3.7	5.92	58.01	8.75	0.49	26	0.33	14.5	0.28	1566	0.43	1	17	15	0.882353	15	5	0.333333	5	1	1	1	1		1	8	6								43691	34241	4369134241	0
2019-08-14	1+5	34244	29.5	2	3	24.0346	2.31				0.52	19	0.33	11.5	2.15	3309	0.75	1	17	15	0.882353	15	3	0.2	5	1	1	1	1					1	42	0	2	2	4200		43691	34244	4369134244	0
2019-08-16	1+2+5	34259	28	1	3	28.0404	8.05	4.35	23.91	3.81	0.19	41	0.35	8.1	0.1	732	0.3	1+2	14	9	0.642857	10	9	0.9	5	1	1	1	0	0											43693	34259	4369334259	0
2019-08-16	1+2+5	34260	32.2	2	4	21.7778	7.83	13.8	50.86	7.87	0.28	20	0.66	14.7	0.95	3739	0.44	1	20	15	0.75	15	7	0.466667	5	1	1	1	1	1				1	42	0	1	2	3150		43693	34260	4369334260	0
2019-08-16	5	31211	35.6	1	3	17.9982	1.79	5.38	36	10.21	1.23	21	0.21	9.1	1.03	1796	0.21	2	14	13	0.928571	13	12	0.923077	5	2	1	1	1	1				1	40	1	1	2	3250		43693	31211	4369331211	0
2019-08-16	1+5	29186	30.1	2	3	20.0777		4.68	45.05	7.05	0.36	21.57	0.25	9.9	0.64	1225	0.46	1	10	7	0.7	7	3	0.428571	5	2	1	1	1	1				2	29+3	42	2	2	1050	1150	43693	29186	4369329186	0
2019-08-19	2+5	34278	35	2	2	21.2183	4.08	4.11	28.74	8.91	0.27	16	0.31	11.1	0.39	2573	0.5	1	14	13	0.928571	13	13	1	5	1	1	1	1	1				1	42	1	1	2	3600		43696	34278	4369634278	0
2019-08-19	2+5	34284	26	2	2	22.0317	5.28	3.76	42.76	6.5	0.28	23.45	0.4	13.5	0.94	3490	0.63	2	18	11	0.611111	12	9	0.75	5	1	1	1	1	1				1	38	6	1	1	3650		43696	34284	4369634284	0
2019-08-19	2+5	26895	30.8	1	5	21.7778	3.04	2.68	35.53	7.42	0.21	25	0.4	10.2				1	10	7	0.7	7	4	0.571429	5	1	1	0													43696	26895	4369626895	0
2019-08-19	2+5	34293	26	1	2	16.7311		2.53	55.21	6.52	0.3	24	0.61	10.8	1.25	2613	0.56	2	16	12	0.75	12	11	0.916667	5	1	2	1	1	1				1	39	0	2	1	3200		43696	34293	4369634293	0
2019-08-19	2+5	34297	36	1	1	28.0404	10.69				0.42	12	0.21	11.9	0.45	2571	0.39	1	26	20	0.769231	20	10	0.5	5	1	1	1	1	1				1	33	5	2	1	850		43696	34297	4369634297	0
2019-08-19	1+5	30304	28.7	2	1	19.1001		5.81	45	8.41	0.49	21	0.53	10.2	0.61	2899	0.81	1	23	16	0.695652	16	6	0.375	5	1	1	1	1	1				1	40	2	1	1	2980		43696	30304	4369630304	0
2019-08-19	1+2+5	32818	24.4	1	4	25.8761		2.39			0.32	25	0.61	9.9	0.33	1187	0.21	1	16	7	0.4375	7	4	0.571429	5	2	1	1	1	1				1	37	4	2	1	3450		43696	32818	4369632818	0
2019-08-19	1+2+5	34303	26	1	4	17.6254	4.53				0	0	0	10	2.23	3114	0.64	1+2	19	14	0.736842	13	13	1	5	1	1	1	1	1				1	41	6	1	2	2250		43696	34303	4369634303	0
2019-08-19	2+5	34308	29.8	2	1	26.0375	3.34	5.43	34.83	7.94	0	0	0	10.7	1.27	1604	0.42	2	9	9	1	9	4	0.444444	5	1	1	1	1	1				1	40	1	1	2	3000		43696	34308	4369634308	0
2019-08-20	1+5	34313	24.5	2	1	19.5312					0.48	27	0.56	13.1	0.85	1743	0.62	1	10	7	0.7	7	4	0.571429	5	1	1	1	1	1				1	42	3	2	2	3800		43697	34313	4369734313	0
2019-08-20	2+5	34319	28.4	2	1	22.8329	4.55	6.87		7.58	0.44	23	0.29	13.9	0.51	1901	0.21	1	10	5	0.5	5	5	1	5	1	1	1	1	1				1	41	2	2	1	3500		43697	34319	4369734319	0
2019-08-20	2+5	34325	28.9	2	5	27.3438					0.16	29	0.67	12.7	0.22	405	0	2	9	5	0.555556	5	5	1	5	1	1	1	1	1	1	8	3								43697	34325	4369734325	0
2019-08-20	1+2+5	34335	26.1	1	1	21.4533					0.24	44	0.8	14.4	0.74	882	0.79	1	15	8	0.533333	7	6	0.857143	5	1	1	1	1	1				1	38	2	2	1	2900		43697	34335	4369734335	0
2019-08-20	1+5	34336	32.5	2	3	19.0677	6.11				0.08	20	0.24	10.9	1.32	2505	0.98	1	14	10	0.714286	10	9	0.9	5	1	1	0													43697	34336	4369734336	0
2019-08-22	1+5	34367	25.8	2	1	21.0938	5.08	4.52	24	7.5	0.17	19	0.54	10.5	0.07	2931	0.69	1	16	12	0.75	13	10	0.769231	5	1	1	1	1	1				1	35	4	2	1	3750		43699	34367	4369934367	0
2019-08-22	1+5	34370	29	1	6	18.7305	4.43	5.16	82	9.19	0.61	19	0.21	15.6				1	19	16	0.842105	16	13	0.8125	5	1	1	0													43699	34370	4369934370	0
2019-08-23	1+2+5	34377	26.4	1	3	25.4028	3.9				0.22	51	0.88	11.8	0.53	1482	0.52	1	21	14	0.666667	13	10	0.769231	5	1	1	1	1	1				1	40	3	2	2	3800		43700	34377	4370034377	0
2019-08-23	1+5	33149	35.6	2	5	18.75					0.36	27	0.33	10.8	0.58	3937	0.44	1	23	16	0.695652	16	15	0.9375	5	1	1	0													43700	33149	4370033149	0
2019-08-23	1+2+5	34385	30.7	2	3	21.0828		92.37	294.79	16.43	0.41	23	0.21	12.9	0.3	1168	0.33	1	9	8	0.888889	8	8	1	5	1	1	1	1	1	1	8	6								43700	34385	4370034385	0
2019-08-23	1+5	34388	26.3	1	4	25.8166	2.41	4.01	39.82	7.99	0	0	0	9.6	0.69	1511	0.66	1	11	7	0.636364	7	7	1	5	1	1	0													43700	34388	4370034388	0
2019-08-23	1+5	34392	28.8	1	4	26.7094	7.44				0.2	25	0.6	12.3	0.19	2790	0.84	1	25	10	0.4	10	9	0.9	5	1	1	0													43700	34392	4370034392	0
2019-08-24	1+5	34400	34.8	1	3	26.0584	1.73	3.26		8.1	0.18	21	0.41	9.9	0.22	1640	0.75	1	12	9	0.75	9	8	0.888889	5	1	1	1	1	1				1	40	0	2	1	3750		43701	34400	4370134400	0
2019-08-24	1+2+5	34404	28.9	2	1	18.5178	16.79				0.32	19	0.21	8	0.39	4092	0.45	1	21	18	0.857143	19	17	0.894737	5	1	1	1	1	1				1	42	0	1	1	3550		43701	34404	4370134404	0
2019-08-26	1+5	34414	35.4	1	3	15.4315	2.63	4.86	61.45	13.64	0	0	0	7.6	1.41	2091	0.8	2	8	7	0.875	7	4	0.571429	5	2	1	0													43703	34414	4370334414	0
2019-08-26	1+5	34415	25	2	1	18.026	5.72				0.23	25	0.63	9.6	0.7	1907	0.88	1	20	17	0.85	17	12	0.705882	5	1	1	1	1	1				1	40	2	1	2	3130		43703	34415	4370334415	0
2019-08-26	5	29451	25.6	2	2	19.3337					0.49	12	0.21	14.2	0.73	1561	0.22	1	19	16	0.842105	16	15	0.9375	5	1	1	1	1	1				1	42	0	2	2	3800		43703	29451	4370329451	0
2019-08-28	4+5	34441	34.5	2	6	17.0392	0.98	1.31	48.19	4.62	0.49	17	0.59	10	3.01	1680	0.73	1	11	6	0.545455	6	5	0.833333	5	1	1	0													43705	34441	4370534441	0
2019-08-28	1+2+5	34445	29	2	2	18.4265	2.93	4.74	70.81	9.3	0.4	51	0.39	7.5	0.52	4069	0.84	2	17	14	0.823529	14	11	0.785714	5	1	1	0													43705	34445	4370534445	0
2019-08-28	1+2+5	34451	30.8	2	6	20.3125	2.93	3.36	38.47	6.41	0.27	16	0.44	13.3	1.09	1162	0.4	1	20	15	0.75	16	13	0.8125	5	1	1	1	1	1				1	42	1	2	1	3000		43705	34451	4370534451	0
2019-08-29	2+5	34462	25.5	2	1	22.4323	6.79				0.4	28	0.23	11.5	1.6	3023	0.7	2	19	12	0.631579	12	8	0.666667	5	1	1	1	1	1				1	38	2	2	1	2950		43706	34462	4370634462	0
2019-08-29	2+5	32958	26.6	2	6	18.7328					0.67	18	0.9	12.4	0.87	2904	0.67	1	17	12	0.705882	12	10	0.833333	5	1	1	1	1	1				1	39	4	1	1	3350		43706	32958	4370632958	0
2019-08-29	1+2+5	34466	22.7	2	3	25.9701	5.76				0.58	28	0.61	9	0.28	2469	0.81	1	10	8	0.8	8	7	0.875	5	2	1	1	1	1				1	40	4	1	1	3950		43706	34466	4370634466	0
2019-08-29	1+5	32806	25.2	1	7	19.1406					0.48	25	0.45	9.5	0.95	3706	0.68	2	25	8	0.32	8	7	0.875	5	1	1	1	1	1				1	40	1	1	2	3650		43706	32806	4370632806	0
2019-08-30	1+2+5	34471	26.7	2	5	27.5134					0.14	47	0.48	7.1	0.36	848	0.48	1	11	10	0.909091	10	8	0.8	5	1	1	0													43707	34471	4370734471	0
2019-08-31	5	34475	29.7	2	1	20.202	2.01				0.17	32	0.53	11.7	1.76	1556	0.59	1	8	6	0.75	6	6	1	5	2	1	1	2	2				2	35	3	2	1+1	3350	3250	43708	34475	4370834475	0
2019-09-02	1+5	34492	30.8	1	3	24.1672					0.19	26	0.57	10.2	0.25	2570	1.04	1	21	14	0.666667	14	8	0.571429	5	1	1	1	1	1				1	42	1	1	1	3520		43710	34492	4371034492	0
2019-09-02	4+5	34499	31.8	1	4	17.1468	1.32							10.3	0.46	4555	1.37	1	9	9	1	9	5	0.555556	5	1	1	1	1	1				1	39	3	1	1	3600		43710	34499	4371034499	0
2019-09-03	高胰岛素血症 亚临床甲减 2+5	34500	20.5	1	3	27.3438	10.7				0.46	39	0.29	11.5	0.17	1339	0.31	2	20	16	0.8	16	15	0.9375	5	1	1	1	1	1				1	42	0	2	2	3800		43711	34500	4371134500	Ⅱ
2019-09-03	1+5	34502	30.7	2	8	18.3143	2.66				0.72	17	0.24	11	0.95	2986	0.71	1	13	9	0.692308	9	7	0.777778	5	1	1	1	1	1				1	39	6	2	1	3600		43711	34502	4371134502	0
2019-09-03	1+5	27992	26.7	2	3	21.7555	2.73				0.17	28	0.24	12.3	0.52	3436	1.04	1	15	8	0.533333	8	4	0.5	5	1	1	1	1	1				1	37	6	2	1	3000		43711	27992	4371127992	0
2019-09-03	5	33397	33.1	2	3	19.563	2.49				0.27	17	0.31	12.5	0.5	4294	0.78	1	15	14	0.933333	14	10	0.714286	5	1	1	1	1	0	1	8	1								43711	33397	4371133397	0
2019-09-03	1	34510	37.4	2	6	24.6097					0.36	29	0.24	14.1	0.49	1784	0.35	2	16	8	0.5	7	6	0.857143	5	2	1	1	1	1				1	38	6	2	1	4145		43711	34510	4371134510	0
2019-09-03	1+2+5	34514	34.2	2	3	18.8271		5.19	35.94	7.18	0.38	18	0.21	9	0.19	4219	0.43	1	22	17	0.772727	17	13	0.764706	5	1	1	1													43711	34514	4371134514	0
2019-09-03	1+5	34516	25	2	2	19.9792	1.6				0.32	18	21	11.5	1	3601	0.71	1	18	14	0.777778	13	9	0.692308	5	1	1	1	1	1				1	39	0	1	1	3300		43711	34516	4371134516	0
2019-09-04	1+2+5	34520	22.7	1	4	20.9572	11.1	28.56	49.33	8.99	0.82	32	0.52	14.4	1.11	1568	0.21	1	12	8	0.666667	8	6	0.75	5	1	1	1	1	1				1	39	4	1	2	3500		43712	34520	4371234520	0
2019-09-04	右侧卵巢部分切除术后+5	34526	33.8	2	5	27.5556	1.16				0.23	19	1.01	11.5	0.54	934	1.41	1	13	9	0.692308	8	4	0.5	5	1	1	1	1	1				1	39	2	2	2	3000		43712	34526	4371234526	0
2019-09-04	1+5	34538	29.5	2	2	22.9592	4.1	9.54	44.14	5.46	0.36	39	0.23	10.7	0.33	1213	0.46	1	15	13	0.866667	13	12	0.923077	5	1	1	1	1	1				1	37	1	2	1	3250		43712	34538	4371234538	0
2019-09-04	2+5	34540	23.9	1	6	26.0375	4.41				0.36	25	0.41	13.9	0.32	2184	0.22	2	12	10	0.833333	10	4	0.4	5	1	1	1	1	1				1	39	2	1	2	3100		43712	34540	4371234540	0
2019-09-05	1+5	34543	24	2	5	22.2656	2.83	4.22	34.86	8.3	0.45	17	0.62	10	2.99	2204	0.93	1	19	11	0.578947	10	8	0.8	5	1	2	0													43713	34543	4371334543	0
2019-09-05	5	34550	39.3	2	2	24.2439					0.49	30	0.21	5.3				1	15	14	0.933333	14	9	0.642857	5	1	1	1	1	1				1	40	2	2	1	3260		43713	34550	4371334550	0
2019-09-05	5	34557	30.4	2	1	17.8465					0.85	25	0.35	11.5	1.24	2332	0.48	2	18	9	0.5	9	6	0.666667	5	1	1	0													43713	34557	4371334557	0
2019-09-07	1+5	34574	41.5	2	2	20.9572	0.94	4.95	50.03	7.43				9.4	0.5	1039	0.63	1	6	4	0.666667	4	3	0.75	5	2	1	1	1	0	1	8	1								43715	34574	4371534574	0
2019-09-09	2+5	34583	26.7	1	4	18.026								11.6	0.54	1207	0.82	1	15	9	0.6	9	9	1	5	1	1	1	1	1				1	42	2	2	1	3850		43717	34583	4371734583	0
2019-09-09	1+5	34585	32.6	1	1	19.6752	9.83	4.39	49.12	6.8				10.5	0.4	5217	0.95	1	21	15	0.714286	16	9	0.5625	5	1	1	1	1	1				1	42	0	2	1	3250		43717	34585	4371734585	0
2019-09-10	1+5	34598	27.5	1	6	20.0796	2.85	3.43	46.38	11.31	0.14	26	0.52	11.5	0.41	2364	0.79	1	22	17	0.772727	16	15	0.9375	5	1	1	1	1	1				1	38	5	2	1	2900		43718	34598	4371834598	0
2019-09-11	2+5	34614	30	2	1	21.4844	4.47				0.07	19	0.21	10.6	0.1	1922	0.21	1	21	18	0.857143	20	17	0.85	5	1	1	1	1	1				1	39	6	1	1	3650		43719	34614	4371934614	0
2019-09-11	5	34619	33.6	2	3	29.5858	1.51	3.6	40.46	6.7	0.43	34	0.3	9	0.8	2056	0.24	1	9	7	0.777778	7	5	0.714286	5	1	1	0													43719	34619	4371934619	0
2019-09-12	1+5	34626	24.2	1	3	20.8117	3.13	4.54	28.92	7.66				10.6	1.52	1117	0.77	1	15	10	0.666667	10	7	0.7	5	1	1	1	1	1				1	38	3	1	1	3550		43720	34626	4372034626	0
2019-09-12	1+5	34629	29.9	2	3	17.7778	5.06							8.3	1.46	5970	1.19	1	24	16	0.666667	16	5	0.3125	5	1	1	1	1	1				1	42	0	2	1	3500		43720	34629	4372034629	0
2019-09-14	1+5	11512	41.8	2	4	20.6905		3.96	53.11	8.4	0.39	122	0.45	15.1	0.6	1617	0.49	1	11	9	0.818182	9	5	0.555556	5	2	1	1	1	1	1	9	3								43722	11512	4372211512	0
2019-09-14	1+5	34651	35.1	2	3	19.9594	4.41	2.86	39.97	5.99	0.44	21	0.25	12.3	0.89	3437	0.9	1	19	11	0.578947	11	8	0.727273	5	1	1	0													43722	34651	4372234651	0
2019-09-14	4+5	34659	37.3	2	3	22.6409	1.16	3.69	45	5.65	0.43	42	0.21	7	0.81	2187	0.85	1	10	6	0.6	6	4	0.666667	5	1	1	0													43722	34659	4372234659	0
2019-09-16	2+5	34663	33	2	2	19.15	4.62				65	29	0.23	10.3	0.97	3132	0.74	1	17	11	0.647059	11	8	0.727273	5	1	1	0													43724	34663	4372434663	0
2019-09-16	染色体+1+5	34669	33.4	2	1	17.2584	5.12	5.34	45.66	6.4	0.48	29	0.41	14.8	1.4	4109	0.71	1	16	9	0.5625	9	3	0.333333	5	1	1	0													43724	34669	4372434669	0
2019-09-16	1+5	34673	38.5	2	4	21.7555		4.41	22	7.96	0.15	30	0.46	7	0.34	2715	1.24	1	24	16	0.666667	16	14	0.875	5	1	1	0													43724	34673	4372434673	0
2019-09-16	1+5	34680	23.7	2	4	21.6713					0.49	25	0.21	8.6	1.64	1003	0.25	2	10	9	0.9	9	9	1	5	1	1	0													43724	34680	4372434680	0
2019-09-17	2+5	34696	27.6	1	2	27.0993	6.56	3.62	32	5.7	0.15	25	1.03	13.3	0.59	2383	0.78	1	29	22	0.758621	21	21	1	5	1	1	1	1	1				1	37	3	2	1	2930		43725	34696	4372534696	0
2019-09-18	2+5	28903	27	2	1	29.76		7.26	40.64	6.32	0.44	18	0.22	9.9	0.24	440	0.21	1	7	4	0.571429	4	3	0.75	5	1	1	1	1	1				1	36	1	2	1	3200		43726	28903	4372628903	0
2019-09-18	5	33657	30.9	1	2	19.0677					0.46	23	0.21	8.2	1.18	4473	0.7	1	17	10	0.588235	12	8	0.666667	5	1	1	1	1	0	1	9	3								43726	33657	4372633657	0
2019-09-18	1+5	34699	36.9	2	12	27.3438	3.57	4.17	51.52	5.47				9.6	0.4	607	0.43	1	11	7	0.636364	7	7	1	5	1	1	1	1	1				1	39	0	2	1	3400		43726	34699	4372634699	0
2019-09-19	5	31339	27.7	1	3	21.3333					0.3	12	0.28	11.3	0.27	1004	0.6	1	16	14	0.875	14	7	0.5	5	1	1	1	1	1				1	39	3	2	1	3050		43727	31339	4372731339	0
2019-09-19	1	34716	32	1	3	20.7	3.63	2.65	33.75	6.27	0.45	16	0.4	11.5	0.6	2521	0.63	1	11	9	0.818182	9	9	1	5	1	1	0													43727	34716	4372734716	0
2019-09-19	1+5	34720	23.8	2	3	20	2.28	5.53	30.41	10.76	0.29	27	0.57	11.4	1.24	1404	0.55	1	8	4	0.5	4	3	0.75	5	1	1	1	1	1				1	39	6	2	2	3300		43727	34720	4372734720	0
2019-09-19	1+2+5	31119	29	1	4	17.778		2.89	398	3.75	0.48	21	0.21	11	0.73	6797	0.51	1	18	13	0.722222	16	6	0.375	5	1	1	0													43727	31119	4372731119	0
2019-09-20	2	34730	29.5	1	6	22.1893	10	3.48		2.09				12.7	0.44	1639	0.57	1	11	7	0.636364	7	6	0.857143	5	1	1	1	1	1				1	38	1	2	2	4120		43728	34730	4372834730	0
2019-09-20	2+5	34732	24.8	1	2	19.6506	6.82	6.73	42.68	5.64	0.76	18	0.22	9.6	1.28	8037	1.09	2	25	17	0.68	18	14	0.777778	5	1	1	1	1	1				1	42	1	1	1	3600		43728	34732	4372834732	Ⅰ
2019-09-20	1+2+5	18071	31.5	2	2	23.4375	6.56	17.78	63.29	6.55	0.64	70	0.21	17	0.55	1323	0.35	1	10	10	1	10	8	0.8	5	1	1	1	1	1				1	38	2	2	1	3600		43728	18071	4372818071	0
2019-09-20	智力低下+2+5	34734	24.2	1	4	21.4844	4.15	3.3	46.71	5.18	0.37	29	0.92	12.5	0.38	1476	0.54	2	16	13	0.8125	13	12	0.923077	5	1	1	1	1	1				1	37	0	2	1	4650		43728	34734	4372834734	0
2019-09-20	5	34735	26.3	1	3	19.433	2.18	4.95	46.67	10.4	2.28	41.3	7.89	9	0.5	721	0.5	1	14	12	0.857143	12	11	0.916667	5	1	1	1	1	1				1	42	2	2	2	3350		43728	34735	4372834735	0
2019-09-20	2	34737	22.4	1	2	21.0962					0.7	19	0.26	14	0.65	1293	0.21	1	8	6	0.75	6	3	0.5	5	1	1	1	1	1				1	39	5	2	1	4000		43728	34737	4372834737	0
2019-09-20	1+2+5	34739	28.6	2	1	29.1363		2.55	33.14	7	0.14	24	0.5	16.2	0.73	820	0.24	1	10	9	0.9	10	9	0.9	5	1	1	1	1	1				1	42	3	2	1	2800		43728	34739	4372834739	0
2019-09-20	1+5	2857	35.9	2	7	21.2306		3.94	52.04	9.81				7.3	0.4	2072	0.53	1	11	8	0.727273	8	6	0.75	5	1	1	0	0												43728	2857	437282857	0
2019-09-21	1+5	32721	26.8	2	4	24.0346					0.11	25	0.79	10.8	0.8	1779	104	1	13	10	0.769231	11	10	0.909091	5	1	1	1	2	2				2	36	2	2	1	2250	2400	43729	32721	4372932721	0
2019-09-21	2+5	34751	36	1	2	22.68	16.4	17.79	29.28	8.14	0.6	12	0.21	10.6	0.69	339	0.7	2	31	16	0.516129	15	15	1	5	1	1	1	1	1				1	36	5	2	2	2300		43729	34751	4372934751	0
2019-09-23	1+5	32697	29.1	2	3	17.9688					0.59	12	0.62	11	0.47	2393	0.23	1	17	15	0.882353	15	15	1	5	1	1	1	1	1				1	38	6	2	2	3340		43731	32697	4373132697	0
2019-09-23	2+5	34757	27.2	1	2	21.2306	4.71				0.53	12	0.3	13.8	1.35	2850	0.98	1	24	21	0.875	21	16	0.761905	5	1	1	1	1	1				1	40	6	2	1	4000		43731	34757	4373134757	0
2019-09-23	5	33618	31.7	1	4	23.8054					0	18	0.21	7.3	0.36	1462	0.21	1	10	7	0.7	7	7	1	5	1	1	0													43731	33618	4373133618	0
2019-09-23	2+5	34768	31.9	2	2	24.2188	3.13	3.85	43.02	7.01	0.38	28	0.45	14.7	0.7	1296	0.48	1	11	9	0.818182	9	9	1	5	2	1	1	2	2				2	34	2	2	1+2	2100	2350	43731	34768	4373134768	0
2019-09-24	1+2+5	34774	25.1	2	1	23.1405	5.27	3.4	34.27	6.46	0.26	24	0.56	9.1	0.87	2874	0.51	1	19	10	0.526316	10	8	0.8	5	1	2	1	1	1				1	39	5	1	1	3750		43732	34774	4373234774	0
2019-09-24	1+5	34778	28.7	2	4	21.5045	4.45	2.33	35	7.8	0.41	14	0.26	9.2	1.1	3875	0.88	1+2	27	18	0.666667	18	17	0.944444	5	1	1	1	1	1				1	39	2	2	1	2600		43732	34778	4373234778	0
2019-09-24	1+2+5	34780	27	2	3	22.0317	3				0.65	42	0.64	10.8	0.37	310	0.59	1	18	13	0.722222	13	13	1	5	1	1	1	1	1				1	40	2	1	1	3750		43732	34780	4373234780	0
2019-09-24	1+5	34784	32	1	5	25.3906	4.28	4.04	103.64	5.65	0.53	83	0.57	8.8	0.58	1063	0.6	1	8	7	0.875	7	5	0.714286	5	1	1	0													43732	34784	4373234784	0
2019-09-24	1+5	34688	38	2	1	27.53	3.44	4	144.86	2.57	0.07	14	0.31	8.5	0.54	1248	0.22	1	11	10	0.909091	10	10	1	5	1	1	0	0	0											43732	34688	4373234688	0
2019-09-24	1+5	34788	37.5	2	2	20.202					0.44	12	0.42	10.5	0.37	2920	0.92	1	13	10	0.769231	10	5	0.5	5	1	1	1	1	1				1	37	6	2	2	3250		43732	34788	4373234788	0
2019-09-24	5	34790	32.6	2	3	22.3757		4.24	31.75	9.4				11.5	0.54	1715	0.42	1	10	7	0.7	7	5	0.714286	5	1	1	1	1	1				1	38	0	1	1	3002		43732	34790	4373234790	0
2019-09-25	1+5	34802	28.5	2	2	25.8166	2.26	20.73	250.87		0.24	21	1.15	13.3	0.2	907	0.82	1	9	5	0.555556	5	4	0.8	5	2	1	1	2	2				1	39	3	1	2	3800		43733	34802	4373334802	0
2019-09-26	1+5	34820	21.7	1	2	21.875	9.71	5.3	35.29	5.16	0.72	24	0.23	8.9	0.47	1391	0.21	1	14	10	0.714286	9	8	0.888889	5	1	1	0													43734	34820	4373434820	0
2019-09-26	6	34824	29.6	2	1	20	2.21	4.64	55.96		0.31	12	0.21	9	1.15	5009	0.96	1	11	11	1	11	8	0.727273	5	1	1	1	1	1				1	38	5	2	1	2770		43734	34824	4373434824	0
2019-09-27	4+5	34836	29.7	1	4	19.5312	0.94	3.85	62.13	7.21	3.85	62	0.4	11.3	0.46	1790	0.85	1	11	11	1	11	11	1	5	1	1	1	1	1				1	37	6	1	2	3400		43735	34836	4373534836	0
2019-09-28	1+5	34853	28	2	1	20.5688		3.67	27.76	8.47	0.49	12	0.46	13.3	0.82	1760	0.52	1	13	9	0.692308	9	9	1	5	1	1	1	1	1				1	41	1	2	1	3400		43736	34853	4373634853	0
2019-09-30	1+5	34862	30.2	2	1	20.9572	4.21							8.5	0.5	3789	1.18	1	25	15	0.6	15	12	0.8	5	1	1	1	1	1				1	38	0	2	2	3200		43738	34862	4373834862	0
2019-09-30	1+2+5	34864	30.1	2	2	24.7676	2.37	4.16	44.03	6.96				12.8	0.7	941	0.27	1	11	10	0.909091	10	9	0.9	5	2	1	1	2	2				2	34+5	42+0	2	2+1	2000	2500	43738	34864	4373834864	0
2019-09-30	1+2+5	34883	34	2	4	23.7812	2.72							14.3	0.46	427	0.44	1	10	8	0.8	8	4	0.5	5	1	1	1	1	1				1	39	6	2	2	2750		43738	34883	4373834883	0
2019-10-01	1+5	34889	39.5	2	8	21.3593	1.69				0.14	31	0.64	10.4	0.92	1235	0.77	1	9	8	0.888889	8	7	0.875	5	1	1	1	1	1				1	42	0	2	1	3400		43739	34889	4373934889	0
2019-10-03	1+2	34902	26.5	1	1	20.5761	5.92	6	42.86	6.99	0.77	18	0.66	14.2	0.53	2253	0.67	1	16	12	0.75	12	6	0.5	5	1	1	1	1	1				1	41	1	1	2	3950		43741	34902	4374134902	0
2019-10-03	1	34903	30.3	1	6	20.3125					0.35	32	0.33	9.6	0.57	1753	0.23	1	10	8	0.8	8	5	0.625	5	2	1	1	2	2				2	42	0	2	1+2	2800	2150	43741	34903	4374134903	0
2019-10-03	1+5	34909	30.5	2	1	20.3125	2.02	2.08	53.31	5.56	0.27	31	0.36	9.5	0.86	4230	1.32	1	17	16	0.941176	16	9	0.5625	5	1	1	0													43741	34909	4374134909	0
2019-10-05	5	34915	35.6	2	10	19.0677	2.85	20.47	94					11.7	0.64	3293	0.99	1	9	5	0.555556	5	3	0.6	5	1	1	0													43743	34915	4374334915	0
2019-10-05	3+5	34925	31.3	1	2	19.8141	1.7				0.23	24	1.72	12	0.15	1024		1	12	12	1	12	5	0.416667	5	2	1	1	2	2				2	38	0	2	2+2	2550	2450	43743	34925	4374334925	0
2019-10-05	1+5	34923	28.2	1	2	24.1415	3.04							15.7	0.78	1960	0.77	1	15	12	0.8	12	6	0.5	5	1	1	0													43743	34923	4374334923	0
2019-10-05	1+5	34933	38.6	2	3	20.0288	2.25							14.8				1	8	5	0.625	5	3	0.6	5	1	1	1	1	1				1	39	4	2	1	4000		43743	34933	4374334933	0
2019-10-05	1+2+5	34935	25.9	1	1	16.4062	5.55				0.55	48	0.38	11.7	0.99	2945	0.3	1	15	8	0.533333	8	6	0.75	5	1	1	1	1	1				1	42	0	1	1	3300		43743	34935	4374334935	0
2019-10-05	1+5	34937	30.3	2	2	23.4221	3.46							8.2	1.09	2965	0.64	1	13	8	0.615385	8	6	0.75	5	1	1	0													43743	34937	4374334937	0
2019-10-07	1+5	34942	38.9	2	1	27.2392	2.35				0.46	21	0.25	9.5	1.45	1931	1.07	1	10	7	0.7	7	4	0.571429	5	1	1	1	1	1				1	41	2	2	2	3500		43745	34942	4374534942	0
2019-10-07	5	34948	34.7	2	3	22.2656					0.18	18	0.23	12.8	1.09	2910	0.55	1	16	10	0.625	10	7	0.7	5	1	1	1	1	1				1	42	0	2	1	3550		43745	34948	4374534948	0
2019-10-08	5	34949	31.2	2	3	25.0399	1.88	1.41	43.71	5.27	0.34	16	0.79	9.9				1	17	10	0.588235	10	4	0.4	5	1	1	1	1	1				1	39	1	1	2	3350		43746	34949	4374634949	0
2019-10-08	4	34951	38.7	2	8	17.9282	1.32	3.54	51.39	8.54	0.35	17	0.24	9.4				1	8	6	0.75	6	5	0.833333	5	1	1	1	1	1				1	39	5	2	1	2920		43746	34951	4374634951	0
2019-10-08	1	34953	36.2	2	1	21.4844		4.04	53.52	5.05	0.84	32	0.22	5.7	1.16	1804	0.46	1	10	8	0.8	8	5	0.625	5	2	1	1	2	1				1	40	1	2	2	3350		43746	34953	4374634953	0
2019-10-08	5	34960	24.9	2	2	23.5078					0.48	29.48	0.27	9.6	0.92	1570	0.47	1	17	9	0.529412	9	6	0.666667	5	1	1	1	1	1				1	39	0	2	1	3400		43746	34960	4374634960	0
2019-10-08	1+5	34966	37.8	2	1	21.3675	3.09				0.27	49	0.25	9.6	0.43	3470	1.55	1	30	22	0.733333	22	12	0.545455	5	1	2	1	1	0	1	9	3								43746	34966	4374634966	0
2019-10-08	1+5	34970	36.4	2	2	20.5457	2.8				0.54	38	0.21	6.5	0.94	2686	1.09	1	8	6	0.75	6	5	0.833333	5	1	1	1	1	1				1	37	3	2	2	2780		43746	34970	4374634970	0
2019-10-08	1+2	34971	29	1	2	23.5078		4.35	38.58	5.84	0.61	21	0.69	11	0.78	3149	0.67	1	11	9	0.818182	9	3	0.333333	5	1	1	0													43746	34971	4374634971	0
2019-10-09	2	34984	32.7	2	1	23.0469	5.56				0.68	1473	0.23	8.1				1	10	8	0.8	8	7	0.875	5	2	1	0													43747	34984	4374734984	0
2019-10-10	2+5	34997	25.6	1	5	29.6875	7.19	4.79	43.17	4.12	0.56	26	0.24	11.6	0.26	2935	0.4	2	24	22	0.916667	22	3	0.136364	5	1	1	1	1	1				1	40	3	1	2	3100		43748	34997	4374834997	0
2019-10-10	1+2+5	35006	33.8	1	4	24.7676	3.78				0.59	19	0.35	13.3	0.65	1531	0.3	1	13	10	0.769231	10	5	0.5	5	1	1	0													43748	35006	4374835006	0
2019-10-10	1	34331	30.8	1	1	21.83					0.2	15	0.56	10.1	0.48	1842	1.25	1	12	9	0.75	9	6	0.666667	5	1	1	0													43748	34331	4374834331	0
2019-10-11	1+5	35017	32.1	2	1	22.151	2.6				0.37	17	0.58	13.1	0.35	1702	0.86	1	15	7	0.466667	7	7	1	5	1	3	1	1	1				1	38	2	2	1	3300		43749	35017	4374935017	0
2019-10-11	1+5	35022	26.6	2	2	20.2848	3.53				4.4	393	0.41	12.4	0.73	2987	0.92	1	18	14	0.777778	15	12	0.8	5	1	1	1	1	1				1	38	1	2	1	3100		43749	35022	4374935022	Ⅳ
2019-10-11	1+4+5	35023	32.8	2	3	23.4375	1.08	18.45	49.94	12.97	0.54	30	1.08	15.2	1.25	1561	0.46	1	10	8	0.8	8	5	0.625	5	1	1	1	1	1				1	41	5	1	2	3350		43749	35023	4374935023	0
2019-10-12	4+5	35028	23.4	1	2	21.0938	1.37	5.33	173	9.39				11.1	0.51	1617	0.91	1	8	7	0.875	8	8	1	5	1	1	1	1	1				1	42	0	1	1	3100		43750	35028	4375035028	0
2019-10-14	5	35040	29.9	2	1	18.75	4.23				0.56	16	0.63	7.8	1	3720	1.19	1	21	13	0.619048	13	13	1	5	1	1	0													43752	35040	4375235040	0
2019-10-14	1+5	35042	25.2	2	8	24.0346					0.59	17	0.71	11.2	0.95	2548	0.67	1	8	5	0.625	5	3	0.6	5	1	1	1	2	2				2	35	5	2	1+1	2650	2450	43752	35042	4375235042	0
2019-10-15	3+5	35054	29.1	1	3	25.7657	4.71				0.28	42	0.42	12.2	0.37	1560	0.57	2	12	6	0.5	6	6	1	5	1	1	1	1	1				1	41	2	2	2	3800		43753	35054	4375335054	0
2019-10-15	1+2+5	35058	35.5	1	8	22.4766	8.14	9.82	47.76	7.52	0.69	23	0.52	12.3	0.42	1774	0.35	1	9	7	0.777778	7	3	0.428571	5	1	1	1	1	1				1	42	1	2	2	4000		43753	35058	4375335058	0
2019-10-17	1+2+5	23909	27.8	1	3	27.2392	9.29	4.72	35.87	7.93	0.27	29	0.21	12	0.53	3409	0.44	1	20	11	0.55	11	7	0.636364	5	1	1	0													43755	23909	4375523909	0
2019-10-17	1	35093	35.1	2	1	21.6441	1.88				0.1	24	0.56	12.3	0.3	2504	0.99	1	14	10	0.714286	10	10	1	5	1	1	1	1	0	1	8	4								43755	35093	4375535093	0
2019-10-18	5	35097	28.3	1	3	16.7311	2.88				0.49	25	0.28	12.1	0.58	2454	0.74	1	12	7	0.583333	7	7	1	5	1	1	1	1	1				1	38	2	1	2	2800		43756	35097	4375635097	0
2019-10-18	6	35100	29.9	2	2	18.8271	1.87				0.37	26	0.33	9.4	0.71	2130	0.97	1	11	7	0.636364	7	5	0.714286	5	1	1	1	1	0	1	7	3								43756	35100	4375635100	0
2019-10-18	2+5	35101	26.6	2	2	20.0288	5.17				0.78	33	0.4	6.8	1.14	2372	1.1	1	20	17	0.85	17	17	1	5	1	1	1	1	1				1	31	6	2	2	3800		43756	35101	4375635101	0
2019-10-18	5	35104	32.3	2	5	20.5049	4.81				0.58	31	0.67	12.6	0.76	2109	0.56	2	9	9	1	9	8	0.888889	5	1	1	1	1	1				1	37	2	2	2	2150		43756	35104	4375635104	0
2019-10-18	2	35107	29	2	1	18.8271	2.13	3.37	67.33	8.03	0.39	28	0.29	10.8	0.64	2837	0.79	1	17	13	0.764706	13	7	0.538462	5	1	1	1	1	1				1	40	1	1	1	3400		43756	35107	4375635107	0
2019-10-18	1+5	35111	32.2	2	9	16.8242		6.19	54.69	8.14	1.22	23	0.21	10.8	0.75	3517	1.27	1	12	8	0.666667	9	9	1	5	1	1	1	1	1	1	10	0								43756	35111	4375635111	0
2019-10-18	1+2+5	35116	35.3	2	1	22.2656	4.99				0.29	24	0.47	10.4	0.44	329	0.48	2	9	5	0.555556	5	4	0.8	5	1	1	1	1	1	1	8	6								43756	35116	4375635116	0
2019-10-19	5	35122	35.6	2	1	18.902	2.31				0	0	0	13.3	1.06	3390	0.85	2	12	10	0.833333	10	10	1	5	1	1	1	1	1				2	36	2	2	1	2550	2650	43757	35122	4375735122	0
2019-10-19	5	35132	30.9	1	1	19.0311	4.63				0.17	35	0.62	15.5	2.41	4429	0.72	1	14	10	0.714286	10	9	0.9	5	1	1	0													43757	35132	4375735132	0
2019-10-22	5	35167	25.8	1	3	23.5304	2.43				0.25	26	0.49	12.5	0.38	2730	0.92	1	14	12	0.857143	11	9	0.818182	5	1	1	0													43760	35167	4376035167	0
2019-10-22	2+5	32672	29.7	2	2	22.4323					0.16	58.6	0.81	12.1	0.2	95	0.54	1	15	7	0.466667	7	6	0.857143	5	1	1	1	1	1				1	38	6	2	2	3600		43760	32672	4376032672	0
2019-10-23	2+5	35173	36	2	3	21.6413	5.16				0.62	12	0.4	9	1.14	2334	0.37	1	8	4	0.5	4	4	1	5	1	1	0													43761	35173	4376135173	0
2019-10-24	1+5	35187	32.4	2	1	18.7962					0	0	0	13.9	0.55	2333	0.72	1	8	8	1	7	3	0.428571	5	1	1	1	1	1				1	37	5	2	1	2750		43762	35187	4376235187	0
2019-10-24	2+5	11754	33	2	1	19.433	5.17	4.4	45.04	6.27	0.6	20	0.21	12.5	0.6	1447	0.36	2	19	14	0.736842	14	9	0.642857	5	1	1	0													43762	11754	4376211754	0
2019-10-24	2+5	35192	27.1	1	2	23.634					0.19	30	0.36	11.3	0.19	2409	0.92	1	30	23	0.766667	23	21	0.913043	5	1	1	0													43762	35192	4376235192	0
2019-10-24	4+5	35194	36.1	2	1	18.8189	1.45	1.93	60.07	5.4	0.19	33	2.38	9	0.24	1053	1.02	2	17	15	0.882353	15	7	0.466667	5	1	1	0													43762	35194	4376235194	0
2019-10-25	2+5	35198	27.5	2	1	16.4474	1.53	2.61	32.5	9.7	0.56	17	0.25	10.3	0.75	1247	0.44	1	12	11	0.916667	12	12	1	5	1	1	0													43763	35198	4376335198	0
2019-10-25	1+5	35200	33.1	2	5	21.0828		0.9	42.8	6.82	0.32	18	0.21	10.8	0.43	4357	0.99	1	14	9	0.642857	9	8	0.888889	5	1	1	0													43763	35200	4376335200	0
2019-10-25	1+2+5	12343	31.8	2	3	25.8876	3.66	2.42	43.45	6.8	0	0	0	15	0.07	647	0.54	1	8	6	0.75	6	5	0.833333	5	1	1	1	1	1				1	39	1	2	1	3500		43763	12343	4376312343	0
2019-10-25	1+2+5	35204	26.2	2	1	21.3068		2.79	33.48	5.13	0.33	15	0.41	10.6	1.17	1188	0.61	1	9	5	0.555556	6	5	0.833333	5	1	1	1	1	1				1	38	6	2	2	3350		43763	35204	4376335204	0
2019-10-25	2+5	35210	36.3	1	3	33.6728					0.11	17	0.46	16.2	0.29	1358	1.24	1	23	13	0.565217	13	11	0.846154	5	1	1	0													43763	35210	4376335210	0
2019-10-28	2	35224	29.4	1	3	25.2174	4.28	2.05	29.33	8.3	0.13	17	0.21	13.5	0.1	1690	0.21	1	13	10	0.769231	11	9	0.818182	5	1	1	0													43766	35224	4376635224	0
2019-10-28	1+5	35225	27.6	2	4	21.4536		4.78	35.93	7.57	1.17	17	0.22	10.7	1.17	2133	0.49	1	13	4	0.307692	4	3	0.75	5	2	1	1	1	1				1	39	0	2	1	3300		43766	35225	4376635225	0
2019-10-29	5	35232	28.7	1	4	20.5693	3.83	2.41	43.1	6.58	0.28	12	0.21	12.9	0.74	2718	0.82	1	14	13	0.928571	13	9	0.692308	5	1	1	1	1	0	1	9	3								43767	35232	4376735232	0
2019-10-29	1+5	35237	31.8	2	2	23.4375	4.77	3.36	56.74	7.13	0.67	27	0.21	11.7	0.75	2940	0.5	1	14	10	0.714286	11	8	0.727273	5	1	1	1	1	1				1	39	6	1	2	3900		43767	35237	4376735237	0
2019-10-29	1+2+5	31466	29.1	2	6	28.8415		1.17	40.26	4.46	0.07	14	0.24	10	0.12	2426	0.66	1	19	17	0.894737	18	13	0.722222	5	1	1	1	1	1				1	37	0	2	2	3100		43767	31466	4376731466	0
2019-10-30	2+5	33709	26.7	1	3	21.4844					0.28	14	0.27	11.3	0.42	2978	0.98	1	15	13	0.866667	13	12	0.923077	5	1	1	1	1	1				1	37	4	1	1	2850		43768	33709	4376833709	0
2019-10-31	2+5	35254	29.5	1	4	26.2227	5.06				0.5	12	0.31	12.3	2.07	4012	0.57	1	13	11	0.846154	12	11	0.916667	5	1	1	1	1	1				1	40	1	1	2	3100		43769	35254	4376935254	0
2019-10-31	染色体+1+5	35258	29.7	2	1	22.3081	3.79				0.79	21	0.21	11.8	0.95	3270	0.7	1	20	15	0.75	15	9	0.6	5	1	1	1	1	1				1	39	0	2	2	3000		43769	35258	4376935258	0
2019-10-31	1+5	35265	31	2	1	22.5827	2.77	3.74	55.05	6.52	0.47	16	0.21	12.1	0.67	1041	0.57	1	14	10	0.714286	10	9	0.9	5	1	1	1	1	1				1	37	1	2	1	2900		43769	35265	4376935265	0
2019-10-31	2+5	35266	29.5	2	4	23.0469	4.96	5.47	52	6.46	0.22	25	0.72	9.3	0.87	2890	1.14	1	9	8	0.888889	8	8	1	5	1	1	1	1	1				1	39	6	1	1	3110		43769	35266	4376935266	0
2019-11-01	1+2+5	35270	31.9	1	5	23.7387	4.15				0.47	25	0.56	11.9	1.33	1218	0.73	1+2	12	5	0.416667	5	4	0.8	5	2	1	1	2	2				2	36	3	2	2+2	2500	2500	43770	35270	4377035270	0
2019-11-02	5	35288	31.5	1	2	19.1406		5.41	53.9	7.95	0.59	13	0.21	13.9	0.72	2493	0.97	1	12	11	0.916667	11	6	0.545455	5	1	2	0													43771	35288	4377135288	0
2019-11-04	1+5	31650	29.7	2	2	19.6283					0.49	12	0.49	11.1	1.76	3555	1.29	1	16	13	0.8125	13	12	0.923077	5	2	1	0													43773	31650	4377331650	0
2019-11-04	1+4+5	35305	35.7	2	1	22.2222	1.81	2.19	39.97	10.61	0.19	20	1.12	8.2	0.53	3444	1.05	1	18	17	0.944444	17	10	0.588235	5	1	1	1	1	1	1	24	0								43773	35305	4377335305	0
2019-11-04	1+2+5	25381	32.5	1	6	28					0.14	15	0.36	10.4	0.49	1654	0.29	1	7	7	1	7	6	0.857143	5	2	1	1	1	1				1	40	3	1	1	3470		43773	25381	4377325381	0
2019-11-04	1+5	35309	29.2	2	4	21.2306	4.43	3.39	50.12	7.01	0.35	15	0.34	11.9	2.91	6716	0.67	2	15	10	0.666667	10	6	0.6	5	1	1	1	1	1	1	13	4								43773	35309	4377335309	0
2019-11-05	1+5	35312	32.4	2	2	17.9282	2.44	4.75	34.81	8.09	0.62	13	0.47	9.2	1.46	3077	1.19	1	19	16	0.842105	16	12	0.75	5	1	1	1	1	1				1	39	2	2	2	3250		43774	35312	4377435312	0
2019-11-05	5	35321	34.8	1	3	21.2306	2.97				1.1	36	0.46	11.7	1.38	3529	1.12	1	8	3	0.375	3	3	1	5	1	1	0													43774	35321	4377435321	0
2019-11-06	1+5	35331	32.5	2	2	21.3593					0.41	23	0.21	10.3	0.27	915	0.36	1	11	6	0.545455	5	5	1	5	1	2	0													43775	35331	4377535331	0
2019-11-08	5	35354	27.9	1	4	19.9219	2.29				0.19	14	0.53	11	1.04	1840	0.84	1	15	12	0.8	12	12	1	5	1	1	1	1	1	1	9	5								43777	35354	4377735354	0
2019-11-09	5	35366	29.7	1	3	18.3655	3.81				0.42	16	0.61	12.6	1.76	5944	0.63	2	9	6	0.666667	6	5	0.833333	5	1	1	1	1	1				1	36	2	2	2	3030		43778	35366	4377835366	0
2019-11-11	5	35375	31.8	2	6	26.6728	2.23				0.53	17	0.29	10.9	0.48	766	0.26	1	7	6	0.857143	6	5	0.833333	5	2	1	1	2	2				2	37	4	2	2+2	2700	2800	43780	35375	4378035375	0
2019-11-11	5	17520	28.2	2	2	24.8889		5.86	23.59	7.04				9.4	0.7	1910	1	1	27	23	0.851852	25	22	0.88	5	1	1	0													43780	17520	4378017520	0
2019-11-14	1+5	21633	32.1	1	2	20.5761	3.13				0.3	28	0.29	10.8				1	7	6	0.857143	6	6	1	5	1	2	1	1	1				1	39	1	1	2	3000		43783	21633	4378321633	0
2019-11-14	1+5	35463	36.9	2	13	19.563	2.55				0.51	12	0.21	12.9	1.32	2995	0.75	1	10	8	0.8	7	7	1	5	1	1	1	1	0	1	8	5								43783	35463	4378335463	0
2019-11-14	1+5	35467	35.4	2	2	23.0518	3.52				0.46	36	0.36	16.9	0.41	1586	0.76	1	12	7	0.583333	6	6	1	5	1	1	1	1	1				1	41	0	1	2	3110		43783	35467	4378335467	0
2019-11-15	1+5	35469	33.5	2	5	22.2656	6.89	7.5	25	4.6	0.35	22	0.64	10	0.69	1444	0.79	1	15	12	0.8	13	12	0.923077	5	1	1	0													43784	35469	4378435469	0
2019-11-15	1+5	35474	24.9	2	3	21.0938	2.39	3.9	120.21	6.07	0.63	32	0.57	12.1	0.88	1941	0.74	1	12	10	0.833333	10	6	0.6	5	1	1	0													43784	35474	4378435474	0
2019-11-16	1+2+5	35491	30.7	1	3	21.7738	5.99				0.52	13	0.43	13.3	0.97	2078	0.57	1	25	22	0.88	22	22	1	5	1	1	0													43785	35491	4378535491	0
2019-11-18	1+5	35499	35.6	1	1	25.1039	2.28	7.55	26.37	6.94	0.34	12	0.54	9.4	0.7	1847	0.61	1	13	11	0.846154	12	10	0.833333	5	1	1	1	1	1				1	39	6	2	2	3950		43787	35499	4378735499	0
2019-11-18	4+5	35504	31.4	2	1	19.6283	1.31				0.37	24	0.82	12.3	0.97	1752	0.65	1	11	10	0.909091	10	7	0.7	5	1	1	1	1	2				2	37	1	2	2	2500	2550	43787	35504	4378735504	0
2019-11-18	1+2+5	35506	25.4	1	4	26.9531	3.79				0.58	19	0.59	10.4	1.27	769	0.81	1	14	11	0.785714	11	8	0.727273	5	1	1	0													43787	35506	4378735506	0
2019-11-18	1+5	35513	29.4	2	3	16.7969	8.7	5.33	35.37	7.69	0.48	12	0.38	16.4	0.93	4348	0.53	1	16	15	0.9375	14	12	0.857143	5	1	1	1	1	1				1	40	1	2	1	3000		43787	35513	4378735513	0
2019-11-19	5	35535	26.8	1	2	18.6667	2.33				0.44	12	0.24	10.8	1.91	2480	0.46	2	10	6	0.6	6	6	1	5	1	1	1	1	1				1	40	3	2	2	3050		43788	35535	4378835535	0
2019-11-19	1+2+5	35537	26.8	2	1	25.6369	4.04	2.81	24.15	6.13	0.22	12	0.55	8	0.29	2435	0.97	1	16	10	0.625	11	4	0.363636	5	1	1	0													43788	35537	4378835537	0
2019-11-20	1+5	35555	28.4	2	4	24.0346	7.01	3.71	43.22	5.19				13.2	0.13	1991	0.77	1	22	11	0.5	11	11	1	5	1	1	1	1	1				1	38	4	2	2	4050		43789	35555	4378935555	0
2019-11-20	1+5	35560	35	2	4	19.4771		7.13	19.79	6.96	0.35	12	0.64	7.9	0.3	3358	0.98	1	4	4	1	4	3	0.75	5	1	1	0													43789	35560	4378935560	0
2019-11-21	1+5	35568	39.8	2	3	22.2656	1.68				0.21	17	0.22	9	0.62	2101	0.68	1	11	8	0.727273	7	7	1	5	1	1	0													43790	35568	4379035568	0
2019-11-21	1+5	21272	30.5	2	4	25		6.12	42	9.79	0.3	19	0.51	9.8	0.44	3042	0.38	1	7	6	0.857143	6	6	1	5	1	1	0													43790	21272	4379021272	0
2019-11-21	2+5	33871	30.3	2	1	30.0433					0.07	12	0.46	8.4	0.12	784	0.55	1	12	10	0.833333	10	8	0.8	5	1	1	0													43790	33871	4379033871	0
2019-11-21	1+5	35574	37.8	2	1	29.7576	1.82				0.16	12	0.26	10.3	0.14	2753	0.57	1	22	20	0.909091	19	16	0.842105	5	1	1	1	1	1				1	39	3	2	2	3750		43790	35574	4379035574	0
2019-11-21	5	35576	34.1	2	5	25.1559		2.85	34	7.24	0.45	12	0.21	10.7	0.36	2475	0.57	1	19	15	0.789474	14	13	0.928571	5	1	1	1	1	1				1	41	2	1	2	3850		43790	35576	4379035576	0
2019-11-22	5	35582	29.1	2	3	20.9572	3.47	5.57	13.23	7.98	0.35	12	0.47	8.9	1.27	1654	0.61	2	11	10	0.909091	10	10	1	5	1	1	1	1	0	1	13	0								43791	35582	4379135582	0
2019-11-22	1+2+5	35585	26.7	2	3	19.052	5.06				0.51	12	0.38	11.6	0.96	815	0.64	1	6	4	0.666667	4	4	1	5	1	1	1	1	1				1	37	6	2	1	2950		43791	35585	4379135585	0
2019-11-22	2+5	35586	32.9	2	3	24.0346	5.71	2.8	45.24	7.23	0.47	12	0.36	9.3	0.63	4401	0.64	2	17	10	0.588235	10	10	1	5	1	1	1	1	1				1	38	1	2	1	3450		43791	35586	4379135586	0
2019-11-23	1+5	35593	27.4	2	1	22.2063	2.7	2.29	59.15	6.16	0.34	12	0.21	14.6	0.58	1555	0.44	1	13	11	0.846154	11	10	0.909091	5	1	1	1	1	1				1	39	3	1	2	2800		43792	35593	4379235593	0
2019-11-23	5	35597	28.1	1	3	16.4196	4.26				0.47	12	0.21	13	0.99	2385	0.21	1	14	10	0.714286	10	10	1	5	1	1	1	1	1				1	39	4	1	1	3050		43792	35597	4379235597	0
2019-11-25	2+5	35622	32.3	2	4	25.2174	6.94	4.56	38.38	6.07	0.23	13	0.54	12.7	0.13	417	0.99	1	12	8	0.666667	8	8	1	5	1	1	1	1	1				1	37	6	2	2	2800		43794	35622	4379435622	0
2019-11-25	1+5	35623	31.6	2	2	22.8928		3.03	58.86	7.19	0.23	25	0.59	13.1	0.43	3877	0.71	2	15	14	0.933333	14	13	0.928571	5	2	1	1	2	2				2	38	5	2	1+1	3900	3600	43794	35623	4379435623	0
2019-11-25	1+4+5	35625	32.3	2	1	21.2585					0.54	15	0.26	12.6	0.14	1135	0.31	1	7	3	0.428571	3	3	1	5	1	1	1	1	1				1	39	6	2	2	4100		43794	35625	4379435625	0
2019-11-25	1+5	35627	30.2	1	3	20.5049	5.01	2.79	38.88	4.29	0.22	20	0.51	9.6	0.23	1731	0.44	1	14	12	0.857143	12	9	0.75	5	1	1	1	1	1				1	39	1	1	2	2600		43794	35627	4379435627	0
2019-11-25	1+5	35633	31.1	2	2	22.6409	1.95				0.17	13	0.44	13	0.18	1385	0.62	1	8	7	0.875	8	5	0.625	5	2	1	1	1	1				1	41	6	2	1	3900		43794	35633	4379435633	0
2019-11-26	1	35639	37.6	2	1	24.2188	2.66	2.95	45.64	7.48				11.9	1.06	1641	0.55	1	9	8	0.888889	8	6	0.75	5	1	1	0													43795	35639	4379535639	0
2019-11-28	1+5	30375	33.9	2	8	21.0962		2.51	55.29	9.11	0.44	12	0.45	9.6	1.05	2942	24.33	2	13	8	0.615385	8	7	0.875	5	1	1	1	1	1				1	37	5	2	2	3050		43797	30375	4379730375	0
2019-11-30	2+5	35446	26.8	1	2	18.3655	3.56				0.96	18	0.74	10.2	2.54	2175	0.96	1	14	7	0.5	7	6	0.857143	5	1	1	0													43799	35446	4379935446	0
2019-12-02	6	35025	31.1	2	3	18.4265	6.6				0.46	30	0.36	12.3	1.07	2872	0.42	1	13	12	0.923077	12	11	0.916667	5	1	1	0													43801	35025	4380135025	0
2019-12-02	1+5	35724	26.3	2	1	20.8889					0.44	12	0.5	11.5	0.58	2618	0.66	1	9	8	0.888889	8	8	1	5	1	1	1	1	1				1	38	5	1	2	2950		43801	35724	4380135724	0
2019-12-02	5	35737	35.8	2	4	22.8329	1.81	2.55	23.47	5.87	0.47	22	1.54	16	0.83	740	1.08	2	11	8	0.727273	8	5	0.625	5	1	1	1	1	1				1	36	6	2	1	3900		43801	35737	4380135737	0
2019-12-03	2+5	23453	29.9	2	1	20.3954	4.27				0.41	32	22	11.7	0.52	3480	0.61	2	14	12	0.857143	12	11	0.916667	5	2	1	1	1	1				1	38	5	1	1	2900		43802	23453	4380223453	0
2019-12-03	1+5	35744	28.4	1	3	20.061	3.98				0.48	47	0.21	13.7	1.04	1738	0.37	1	11	10	0.909091	10	10	1	5	1	1	1	1	1				1	39	1	2	2	3190		43802	35744	4380235744	0
2019-12-03	2	35746	24.2	1	3	22.4813	4.87	4.56	21.64	5.55				13.7	0.73	2446	0.88	1	14	12	0.857143	13	7	0.538462	5	2	1	1	2	2				2	37	4	2	2+2	3000	3250	43802	35746	4380235746	0
2019-12-04	1	35753	35.1	2	2	23.4375	2.71				0.34	91	0.38	9	0.69	1621	0.7	1	16	14	0.875	13	13	1	5	2	1	1	2	2				1	35	1	1	1	3120		43803	35753	4380335753	0
2019-12-04	1	35757	33.6	2	4	19.1467	3.17	2.83	48.87	6.93				11	0.55	3389	1.05	1	18	16	0.888889	16	13	0.8125	5	1	1	1	1	1				1	39	0	2	2	3002		43803	35757	4380335757	0
2019-12-04	2+5	35763	30.6	2	3	19.9219	6.99	8.42	50.69	8.63	1.21	12	0.6	9.5	0.3	166	0.21	2	12	8	0.666667	8	6	0.75	5	1	1	1	1	1	1	10	3								43803	35763	4380335763	0
2019-12-07	1+5	31944	33.6	2	10	26.8386					0.44	75	1.06	10.3	0.65	960	0.71	2	12	8	0.666667	8	7	0.875	5	2	1	1	1	0				1	42	0	2	1	4300		43806	31944	4380631944	0
2019-12-07	1+5	35785	31.9	2	4	17.9418		3.86	36.66	6.18	0.73	12	0.53	8.4	0.54	1915	0.74	1	15	11	0.733333	11	10	0.909091	5	1	1	0													43806	35785	4380635785	0
2019-12-09	1+5	35793	32.7	2	3	20.0777	4.4	3.8	32.55	11.14	2.01	12	0.25	10	0.95	2934	0.63	1	10	9	0.9	10	10	1	5	1	1	1	1	1				1	38	5	2	2	3450		43808	35793	4380835793	0
2019-12-11	1+5	35818	29.9	1	3	20.3125	5.59				0.64	39	0.71	11.1	1.97	1841	0.48	1	4	4	1	4	4	1	5	1	1	1	1	1				1	41	3	1	1	3700		43810	35818	4381035818	0
2019-12-11	1+5	35822	31.9	2	5	19.1406		2.97	30.01	6.22	0.74	16	0.32	13.3	1.29	2968	0.66	1	20	15	0.75	15	13	0.866667	5	1	1	1	1	1				1	37	6	1	1	2800		43810	35822	4381035822	0
2019-12-16	1+5	35885	29.4	1	2	19.5312		7.57	31.96	7.12	0.39	14	0.52	9.6	0.48	3740	0.89	1	17	13	0.764706	15	12	0.8	5	1	1	1	1	1				1	40	4	1	1	3900		43815	35885	4381535885	0
2019-12-16	1+5	35892	32.6	2	1	21.4844								10.8	0.07	570	0.35	1	8	6	0.75	6	5	0.833333	5	2	1	0													43815	35892	4381535892	0
2019-12-17	宫颈LEEP术后+1+5	35904	33	1	2	20.0288	1.94				0.19	12	0.42	8	0.42	3066	0.88	1	7	4	0.571429	5	5	1	5	2	1	1	2	2				2	36	3	2	1+2	2400	2700	43816	35904	4381635904	0
2019-12-17	1+5	35911	35.4	2	2	26.3702	3.29	4.84	31.07	4.21				9				1	15	13	0.866667	13	6	0.461538	5	1	1	0													43816	35911	4381635911	0
2019-12-18	1+5	35916	37.3	2	2	20.8117	3.32	1.76	27.7	7.17				10.7	0.73	3156	0.74	1	12	11	0.916667	11	9	0.818182	5	1	1	1	1	1				1	39	5	2	2	3500		43817	35916	4381735916	0
2019-12-18	1	35925	37.2	2	3	19.5556	5.8	3.95	38.57	8.06				8	0.53	4155	0.53	1	23	17	0.73913	18	12	0.666667	5	1	1	1	1	1	1	9	2								43817	35925	4381735925	0
2019-12-19	2+5	35926	39	2	3	23.7332	3.17	3.15	27.64	5.21	0.37	17	0.43	12.8	1.26	2470	0.93	1	26	15	0.576923	12	5	0.416667	5	1	1	0													43818	35926	4381835926	Ⅱ
2019-12-19	1+2	35929	21.7	2	2	23.0681	5.8	9.01	40.74	6.77	0.36	12	0.5	9	0.62	4724	0.8	1	22	12	0.545455	13	13	1	5	1	1	1	1	1				1	41	2	1	2	3000		43818	35929	4381835929	0
2019-12-19	1	35939	34.6	2	4	19.1111	1.12	2.98	74.87	82.62				13.6	0.65	2194	0.8	1	9	4	0.444444	4	3	0.75	5	1	1	1	1	1				1	36	5	1	2	2700		43818	35939	4381835939	0
2019-12-20	2+5	35944	29.2	1	2	18.8271	4.3	4.77	40.01	6.84	0.45	12	0.83	12.6	0.86	5022	0.56	2	12	10	0.833333	9	4	0.444444	5	1	1	1	1	1				1	40	5	1	2	3100		43819	35944	4381935944	0
2019-12-20	1+2	35955	26.5	2	1	18.2222					0.22	12	0.53	11.1	0.13	1478	0.21	1	11	9	0.818182	9	7	0.777778	5	1	1	0													43819	35955	4381935955	0
2019-12-21	5	33528	30.9	1	3	19.2894					0.92	21	0.24	16.5	2.03	2976	0.52	1	13	10	0.769231	10	10	1	5	1	1	1	1	1				1	42	3	2	1	3400		43820	33528	4382033528	0
2019-12-21	1+5	35969	30.2	2	3	19.052	4.77	4.97	31.66	7.6	0.78	14	0.21	14.4	0.84	4840	0.68	1	20	17	0.85	17	4	0.235294	5	1	1	1	1	1	1	16	6								43820	35969	4382035969	0
2019-12-23	2+5	35986	20.7	1	3	30.863					0.26	30	0.25	12.9	0.22	2386	0.96	2	9	8	0.888889	8	6	0.75	5	1	1	1	1	1				1	39	4	2	2	3900		43822	35986	4382235986	0
2019-12-26	2+5	36016	30.7	1	4	24.8358					0.3	12	0.21	12.1	0.41	644	0.21	1	11	7	0.636364	7	6	0.857143	5	2	1	1	1	1				2	37	2	2	1+1	2800	2100	43825	36016	4382536016	0
2019-12-26	1+5	36026	33.7	2	4	22.6562	2.58	2.58	34.23	6.96	0.34	14	0.44	11.3	0.12	4664	0.97	1	20	11	0.55	11	3	0.272727	5	1	2	0													43825	36026	4382536026	Ⅱ
2019-12-28	5	27130	32.5	2	6	25.7778								7.6	0.46	829	0.31	1	4	3	0.75	3	3	1	5	2	1	1	2	2	1	20	0								43827	27130	4382727130	0
2019-12-30	2+5	36061	25.5	1	2	22.0386	4.87				1.05	18	73	11.8	0.45	956	0.55	1	7	7	1	7	4	0.571429	5	1	2	1	1	1	1	24	6								43829	36061	4382936061	0
2019-12-30	2+5	19027	29.6	2	2	19.9219	4.85	23.08	37.2	6.54	0.46	18	0.21	10.5	0.11	2667	0.46	1	10	9	0.9	10	9	0.9	5	2	1	1	2	2				2	37	6	2	1+2	3900	3750	43829	19027	4382919027	0
2020-01-02	1+5	36093	36.5	2	1	21.2306	4.55							15	0.64	3474	0.42	1	18	14	0.777778	14	12	0.857143	5	1	1	1	1	1	1	9	1								43832	36093	4383236093	0
2020-01-03	1+3+5	36100	37.2	2	1	21.2306	1.88	2.92	51.27	7.35	0.43	20	0.46	8	1.17	1858	0.38	1	10	9	0.9	9	3	0.333333	5	1	1	1	1	0	1	8	5								43833	36100	4383336100	0
2020-01-09	5	36150	24.7	1	2	20.0288	3.76				0.33	23	0.97	10.1	1.03	4728	0.8	2	14	11	0.785714	11	7	0.636364	5	1	1	1	1	1		0	0	1	39	6	1	1	3050		43839	36150	4383936150	0
2020-01-14	1+2+5	36172	33.6	1	2	24	4.6	7.19	43	6.28	6.88	24	0.27	10.1	0.78	1784	0.35	1	9	7	0.777778	7	4	0.571429	5	1	1	1	1	1				1	40	3	1	2	3250		43844	36172	4384436172	0
2020-01-16	2+5	36178	41	2	5	20.81					0.28	35	0.21	5.5	0.18	2691	0.41	1	18	11	0.611111	11	11	1	5	1	1	1	1	1				1	32	2	2	1	1790		43846	36178	4384636178	0
2020-01-20	5	36189	29.3	2	3	22.6562	6.88				0.4	35	0.35	9.4	1.43	3351	0.74	1	15	12	0.8	12	7	0.583333	5	1	1	0													43850	36189	4385036189	0
2020-01-21	5	36202	30.7	1	1	20.83	4.23				0.35	27	0.32	8.3	0.79	504	0.76	1	16	11	0.6875	11	7	0.636364	5	1	1	0													43851	36202	4385136202	0
2020-02-17	2+5	35030	25.5	1	2	20.1956								14.7	2.07	1686	0.81	1	10	7	0.7	7	3	0.428571	5	1	1	1	1	1				1	39	2	1	2	3350		43878	35030	4387835030	0
2020-02-24	5	36244	35.4	1	5	22.0317	2.96				0.41	19	0.35	14.5	1.13	2947	0.86	2	12	7	0.583333	7	6	0.857143	5	1	1	0													43885	36244	4388536244	0
2020-02-28	1	36253	24.4	1	4	19.3337	1.51	2.06	44.17	5.61	0.78	17	0.42	12.1	1	3523	1.01	1	12	6	0.5	6	4	0.666667	5	1	1	1	1	1				1	38	5	2	1	3250		43889	36253	4388936253	Ⅳ
2020-02-28	2	36252	27.6	1	4	20.1951		12.3	37.78	7.27	1.19	17	0.46	10.2	0.44	1875	0.58	1	13	11	0.846154	11	5	0.454545	5	1	1	1	1	0	1	8	4								43889	36252	4388936252	0
2020-03-02	1+4+5	36164	39	2	1	19.6283					0.99	19.5	1.09	13.7	0.99	2444	0.41	2	10	9	0.9	9	4	0.444444	5	2	1	1	2	2				1	38	6	1	1	2900		43892	36164	4389236164	0
2020-03-03	1+2+5	36264	29.1	2	1	22.3081		2.61		5.21	0.13	35	0.22	9.8	0.08	699	0.27	1	15	12	0.8	12	7	0.583333	5	1	1	1	1	0	1	7	2								43893	36264	4389336264	0
2020-03-03	2+5	36181	28.5	1	2	18.2563		4.56		6.62	0.34	31	0.29	11.6	0.87	3156	0.73	1	29	16	0.551724	16	3	0.1875	5	1	2	0													43893	36181	4389336181	0
2020-03-06	6	36281	31.7	2	4	20.7008	3.91	4.9	67.07	6.25	0.74	22	0.24	16.5	2.92	3391	0.79	1	12	9	0.75	9	6	0.666667	5	1	1	0													43896	36281	4389636281	0
2020-03-06	2+5	36282	28.1	1	3	18.026	7.79	3.29	24.78	6.06	0.19	12	0.45	9.7	0.66	2475	0.4	1+2	17	14	0.823529	14	8	0.571429	5	1	1	1	1	1				1	38	0	2	2	2750		43896	36282	4389636282	0
2020-03-10	5	36294	30.2	1	11	18.662	6.14	3.48		6.28	0.22	22	0.23	14.1	0.47	4089	0.52	2	14	11	0.785714	11	7	0.636364	5	1	1	1	1	1				1	41	0	2	2	3750		43900	36294	4390036294	0
2020-03-12	1	36302	30	2	4	18.9745	4.65	2.29	39.77	4.89	0.44	12	0.73	10.7	0.41	1930	0.77	1	13	7	0.538462	7	6	0.857143	5	1	1	1	1	1				1	40	4	1	1	3200		43902	36302	4390236302	0
2020-03-14	1+5	36313	27.1	1	1	24.3418	3.59	3.9		6.5	0.39	12	0.43	13.6				1	10	8	0.8	8	6	0.75	5	1	1	1	1	1				1	40	2	1	2	3340		43904	36313	4390436313	0
2020-03-16	5	24928	28.3	1	5	22.4323	1.68	2.45	50	5.86	0.17	12	0.4	10.2	5.8	999	1.16	1	8	7	0.875	7	4	0.571429	5	2	1														43906	24928	4390624928	0
2020-03-18	5	36346	26.2	1	3	18.3655	1.45	3.91	50.74	7.51	0.53	32	0.5	9.8	1.19	1289	0.62	1	5	4	0.8	4	3	0.75	5	1	1	0													43908	36346	4390836346	0
2020-03-20	2+5	36358	33.4	2	3	18.7305		4.3	50.81	7.87	0.66	24	0.36	8.1	0.71	3628	0.63	1	15	8	0.533333	8	3	0.375	5	1	1	1	1	1				1	39	4	1	2	2900		43910	36358	4391036358	0
2020-03-20	1+5	36361	34.7	2	1	20.3125	2.62	3.91	42.81	7.21	0.38	18.31	0.25	15.2	0.37	3020	1.02	1	9	8	0.888889	8	6	0.75	5	1	2	0													43910	36361	4391036361	0
2020-03-20	1+5	36367	28.5	1	3	20.2848	3.87	9.97	55.95	8.56	0.48	12	0.38	10.8	1.8	211	0.73	2	12	8	0.666667	8	4	0.5	5	1	1	1	1	1	1	28	0								43910	36367	4391036367	0
2020-03-20	1+5	36371	28.9	2	1	19.1953	1.54				0.75	12	0.59	11	1.3	1911	1.1	1	11	8	0.727273	8	3	0.375	5	1	1	1	1	1				1	38	2	不详				43910	36371	4391036371	0
2020-03-20	1+2	36376	30.1	1	2	20.9572		9.07	45.83	6.01	7.45	51	0.35	11	0.62	2784	0.25	1	13	11	0.846154	11	3	0.272727	5	1	1	1	1	1				1	39	1	2	1	3000		43910	36376	4391036376	0
2020-03-20	2+5	32979	34.2	2	4	19.9481	5.42	4.96	25.93	4.89	0.47	12	0.35	11.1	1.16	3490	0.52	1	16	13	0.8125	13	3	0.230769	5	1	1	1	1	1				1	38	3	1	2	3400		43910	32979	4391032979	0
2020-03-23	5	36381	28.9	1	5	22.0604	2.77				0.48	20	0.36	9.4	0.41	2604	0.3	1	14	12	0.857143	12	6	0.5	5	1	1	1	1	1				1	39	4	1	1	3100		43913	36381	4391336381	0
2020-03-24	5	36401	35.3	1	3	20.3954	6.85	3.29	36.91	4.51				8.5	1.02	4408	0.77	1	15	14	0.933333	14	12	0.857143	5	1	1	1	1	1				1	39	0	1	1	3200		43914	36401	4391436401	0
2020-03-24	1+5	36402	36.1	2	4	23.0112	7.46				0.07	30	0.78	16	0.69	3136	1.04	2	16	12	0.75	12	7	0.583333	5	1	1	1	1	1				1	39	0	2	1	3500		43914	36402	4391436402	0
2020-03-25	1+5	14228	29.5	2	1	18.026	2.53	3.03	31.94	9.25	0.49	12	0.3	9.8	0.69	2095	0.6	1	10	9	0.9	9	4	0.444444	5	1	1	1	1	1				1	39	0	2	1	3600		43915	14228	4391514228	0
2020-03-25	1+2+5	36408	32.3	2	1	23.8281		11.18		7.02	5.66	35	0.28	11	5.46	2382	0.7	1	12	9	0.75	9	4	0.444444	5	1	2	1	1	1				1	38	2	2	2	3450		43915	36408	4391536408	0
2020-03-26	1+5	36423	29.2	2	1	25.3906	4.91	4.77	22	8.81	0.9	14	0.45	9.9	0.43	1993	0.79	1	9	6	0.666667	6	3	0.5	5	1	1	1	1	1				1	39	4	1	2	3600		43916	36423	4391636423	0
2020-03-30	1+5	36459	30.8	1	2	20.8117	2.27				0.28	12	0.4	8.8	1.4	1083	0.7	1	12	10	0.833333	10	4	0.4	5	1	1	1	1	1				1	42	0	1	2	4300		43920	36459	4392036459	0
2020-03-30	4+5	36467	28.3	2	6	19.1001	2.19	5.62	51.8	10.65	0.14	13	0.33	9.9	0.97	957	0.29	2	8	6	0.75	6	4	0.666667	5	2	2	1	1	1				1	39	6	1	1	3400		43920	36467	4392036467	0
2020-04-01	5	36481	37.4	2	3	23.634	2.44				0.85	15	0.53	10.3	0.67	4925	0.97	1	6	6	1	5	5	1	5	1	1	1	1	1				1	33	0	2	1	2100		43922	36481	4392236481	0
2020-04-01	4+5	36487	37	2	1	21.875	1.59	2.2	75	8.46	0.53	16	0.35	10.9	0.46	2324	0.78	1	10	9	0.9	9	9	1	5	1	2	1	0	0											43922	36487	4392236487	0
2020-04-02	5	36305	25.9	1	2	18.4265					0.87	19	0.39	11.5	1.33	2035	0.69	1	18	13	0.722222	13	9	0.692308	5	1	2	1	1	1				1	39	3	1	2	3700		43923	36305	4392336305	0
2020-04-03	2+5	36515	31.5	2	1	20.202		2.39	35.4	5.15	0.48	21	0.41	12.6	0.67	2010	0.82	1	14	12	0.857143	12	10	0.833333	5	1	1	1													43924	36515	4392436515	0
2020-04-03	4+5	36526	26.9	1	2	23.0469	1.52				0.35	29	0.54	13.8	0.93	2900	1.03	1	11	9	0.818182	9	4	0.444444	5	2	3	1	1	1				1	39	2	2	1	3400		43924	36526	4392436526	0
2020-04-06	1+5	36537	30.1	1	3	16.8525	3.9	8.22	60.7	11.07	0.74	21	0.6	14.4	0.89	4378	0.53	1	14	10	0.714286	10	8	0.8	5	1	3	0	0	0											43927	36537	4392736537	0
2020-04-06	1+5	36543	22.5	2	3	23.634	4.16							9	0.67	2391	0.92	1	15	9	0.6	10	10	1	5	1	1	1	1	0	1	7	2								43927	36543	4392736543	0
2020-04-06	1+5	36548	36.5	1	7	20	3.24				0.55	26	0.31	10.9	0.43	4785	0.96	1	18	16	0.888889	16	14	0.875	5	1	3	1	1	1				1	39	0	2	2	3440		43927	36548	4392736548	0
2020-04-06	1+5	36545	33.4	2	6	20.4294		40.16	60.75	25.8	0.22	23.1	0.21	11	0.12	1161	0.5	1	10	8	0.8	8	7	0.875	5	1	1	1	0	0											43927	36545	4392736545	0
2020-04-06	3+5	36549	35.1	2	6	19.5312	2.19	3.94	53	12.45	0.23	18	0.21	12.7	0.95	1886	0.46	1	14	11	0.785714	11	10	0.909091	5	2	1	1	2	2				2	37	4	2	2+2	2650	2530	43927	36549	4392736549	0
2020-04-06	1+5	36553	29.9	2	1	18.424	2.14	4.24	39	6.5	0.49	15	0.21	9.7	0.42	2104	0.28	1	19	15	0.789474	15	7	0.466667	5	1	1	1	1	1				1	37	3	1	2	3700		43927	36553	4392736553	0
2020-04-07	1+5	36561	25.7	1	1	22.0386	3.11	7.58	92	7.54	0.37	12	0.86	10.6	0.55	2009	0.8	2	9	5	0.555556	5	3	0.6	5	1	1	1	1	1				1	39	5	1	1	3400		43928	36561	4392836561	0
2020-04-09	4+5	36592	26	1	3	20.5761	3.5	6.82	73	6.94	0.52	28	0.29	9.4	1.43	1651	0.61	1	6	5	0.833333	5	5	1	5	1	1	1	1	1				1	34	3	2	1	1900		43930	36592	4393036592	0
2020-04-09	1+5	36596	27.1	2	2	18.2066	1.69				0.59	12	0.27	13.5	1.13	2271	0.69	1	9	6	0.666667	6	5	0.833333	5	1	1	1		0											43930	36596	4393036596	0
2020-04-09	1+5	36598	29.8	1	2	20.3244	2.7				0.44	21	0.5	15	0.58	1911	0.69	1	11	8	0.727273	8	6	0.75	5	2	1	1													43930	36598	4393036598	0
2020-04-10	1+5	36608	28.9	2	2	22.0317		3.29	41.19	8.06	0.57	15	0.274	10.9	1.85	2742	1.04	1	12	11	0.916667	11	9	0.818182	5	2	1	1	2	2				2	37	0	2	1+2	2800	2550	43931	36608	4393136608	0
2020-04-10	2+5	36619	29.4	1	3	24.6097	7.27	7.09	32.54	5.36	0.59	15	0.46	16.4	0.19	3263	0.87	1	25	18	0.72	20	17	0.85	5	1	1	0													43931	36619	4393136619	Ⅱ
2020-04-10	1+5	36628	35.4	2	3	22.8329	1.74	2.4	30.65	7.36	0.29	22	0.51	10.4	0.77	2025	0.48	1	8	7	0.875	7	6	0.857143	5	2	1	1	2	2				2	34	5	1	1+2	2000	3400	43931	36628	4393136628	0
2020-04-10	甲亢+2+5	36630	33.8	2	4	18.902	4.21				1.25	34	0.21	9	2.81	3170	0.79	1	11	8	0.727273	10	10	1	5	1	1	1	1	1				1	39	2	1	2	2900		43931	36630	4393136630	0
2020-04-11	5	35522	27.7	2	2	22.3081								13.2	0.33	1139	0.64	1	15	4	0.266667	6	6	1	5	1	1	1	1	1				1	41	0	1	1	3240		43932	35522	4393235522	0
2020-04-11	1+2+5	36636	25.8	1	5	22.0386		4.87	25.4	9.73	0.45	22	0.35	12.5	0.85	2225	0.78	1	11	10	0.909091	11	6	0.545455	5	1	1	0													43932	36636	4393236636	0
2020-04-13	2+5	36646	27.9	1	3	17.782	3.63	10.17	52.22	10.76	0.73	21	0.27	15.8	1.7	1823	0.88	2	23	17	0.73913	15	13	0.866667	5	1	1	1	1	1				1	37	2	2	1	2960		43934	36646	4393436646	0
2020-04-15	1+5	36672	37.8	2	1	21.9076	1.68	4.84	46.01	7.83	0.34	25	0.32	10	0.54	568	0.68	1	6	2	0.333333	3	3	1	5	1	1	1	1	1				1	39	0	2	1	3003		43936	36672	4393636672	0
2020-04-15	1+2+5	36680	27	2	4	19.6283			28.35		0.2	27	0.39	9	0.41	2040	0.82	1	23	16	0.695652	16	7	0.4375	5	1	1	0													43936	36680	4393636680	Ⅱ
2020-04-16	2	36688	26.7	2	8	30.0781	7.62	6.65	49.13	6.85	0.4	27	0.7	11.7	0.26	464	0.4	1	12	11	0.916667	11	5	0.454545	5	1	1	0													43937	36688	4393736688	0
2020-04-16	1+2+5	36690	31.8	2	1	22.8625	5.1				0.25	26	0.35	11	0.87	2886	0.41	1	11	10	0.909091	10	10	1	5	2	1	1	2	2				1	38	4	2	2	3200		43937	36690	4393736690	0
2020-04-16	1+5	36695	34.9	2	1	18.3594		4.35	47.77	10.27	0.2	18	0.65	15.3	0.53	1219	0.54	1	12	10	0.833333	11	7	0.636364	5	1	1	0													43937	36695	4393736695	0
2020-04-17	2+5	36713	25.5	1	5	20.8117	15.5				0.72	12	0.51	10.2	0.75	3871	0.76	1	21	10	0.47619	10	9	0.9	5	1	1	1	1	1				1	36	5	2	1	2250		43938	36713	4393836713	0
2020-04-17	左侧卵巢黄体破裂术后+2+5	36729	29.3	1	3	24.0346	3	3.81	35.21	5.65	0.22	12	0.29	10.1	0.5	1375	0.81	1	11	10	0.909091	10	5	0.5	5	1	1	1	1	1				1	40	2	1	1	3800		43938	36729	4393836729	0
2020-04-18	5	36741	31.1	1	6	20.3125	1.68				0.55	15	0.25	12	0.62	1897	0.22	1	11	9	0.818182	9	5	0.555556	5	1	1	1	1	1				1	39	3	2	1	3620		43939	36741	4393936741	0
2020-04-18	1+2+5	36743	27.7	2	1	29.7619		3.88	31.71	5.92	0.22	23	0.43	9.7	0.33	1263	0.47	1+2	13	11	0.846154	10	7	0.7	5	1	1	0													43939	36743	4393936743	0
2020-04-18	1	36747	35.1	2	7	22.6003					0.63	14	0.29	11.1	0.9	1266	0.56	1	6	6	1	6	3	0.5	5	1	1	1	1	1				1	40	0	2	1	4200		43939	36747	4393936747	0
2020-04-20	2+5	36751	28.9	1	5	24.4352	18.89				0.42	19	0.34	10.9	0.56	1653	0.31	1	10	9	0.9	9	7	0.777778	5	1	1	1	1	1				1	42	1	1	2	3000		43941	36751	4394136751	0
2020-04-20	1+5	36767	26.8	1	4	20.1956		3.3	22.5	9.26	0.45	26	0.23	12.3	0.46	968	0.32	1	11	8	0.727273	8	3	0.375	5	2	1	1	1	1				1	39	5	2	1	4050		43941	36767	4394136767	0
2020-04-20	2+5	36771	23.5	1	2	26.1719	3.24	2.13	19.73	6.57				13.3	0.74	2739	0.59	2	16	9	0.5625	9	6	0.666667	5	1	1	0													43941	36771	4394136771	0
2020-04-20	1+5	36776	31.1	2	3	20.0796	7.09	3.18	77.05	6.42	0.21	18	0.41	12.9	0.61	3511	0.52	1	17	14	0.823529	14	10	0.714286	5	1	1	1	1	1				1	40	3	1	1	2900		43941	36776	4394136776	0
2020-04-21	1+5	36788	33.1	1	3	21.3599					0.84	15	0.36	9	0.55	2648	0.87	1	14	12	0.857143	12	7	0.583333	5	1	1	1	1	1				1	39	0	2	1	3400		43942	36788	4394236788	0
2020-04-22	1+5	36811	39.5	2	3	19.563	2.09	4.84	62.66	10.4	0.25	19	0.44	9.1	0.68	940	0.47	2	10	5	0.5	4	4	1	5	1	1	0													43943	36811	4394336811	0
2020-04-23	糖尿病+2+5	36818	28.5	1	5	22.6562	2.93				0.5	25	0.84	15.8	0.34	3044	0.81	2	10	6	0.6	6	6	1	5	1	1	1	1	1				1	39	4	1	2	3200		43944	36818	4394436818	0
2020-04-27	1+2	36864	29.8	2	1	19.4771	17.5	7.79	37.78	5.67	0.49	30	0.45	11.3	0.66	5074	0.68	1	16	13	0.8125	13	7	0.538462	5	1	1	0													43948	36864	4394836864	0
2020-04-27	5	36865	39.2	2	8	27.2392	2.59	1.91	28.35	6.98	0.49	24	0.44	13.2	0.34	2170	0.84	2	15	9	0.6	8	7	0.875	5	1	1	1	1	1	1	9	6								43948	36865	4394836865	0
2020-04-27	1	36872	25.4	2	1	20.3223	3.31				0.8	17	0.21	10.3	0.37	1596	0.28	1	9	9	1	9	8	0.888889	5	2	1	1	2	2				2	34+1	42+2	2	2+2	2350	2400	43948	36872	4394836872	0
2020-04-30	1+2	36902	25.7	2	2	21.2585	8.21	5.64	40.35	5.63	0.28	25	0.27	14.8	1.11	3137	0.63	1	9	6	0.666667	6	5	0.833333	5	1	1	1	1	1				1	39	5	1	2	3004		43951	36902	4395136902	0
2020-04-30	1+5	36906	36.2	2	4	18.3594	1.51	2.96	29.7	6.41				8.2	0.8	1609	1.46	1	15	12	0.8	12	12	1	5	1	1	1	1	1				1	38	3	2	1	3100		43951	36906	4395136906	0
2020-04-30	1+5	36908	29.7	2	2	18.6667	6.15	7.79	24.58	8.27	0.67	23	0.64	11.4	0.23	2175	0.9	1	11	10	0.909091	10	8	0.8	5	1	1	0													43951	36908	4395136908	0
2020-04-30	2+5	36919	32.2	2	1	26.7229	4.66	2.71	16.33	6.38	0.29	21	0.29	7.8	0.39	4120	1.26	1	15	11	0.733333	11	8	0.727273	5	1	2	0													43951	36919	4395136919	0
2020-05-02	染色体+5	34955	27	1	3	20.7008	1	2.48	49.14	7.18	0.54	40	0.28	13.7	1.78	3237	0.82	1	27	9	0.333333	10	7	0.7	5	1	2	1	1	1				1	39	2	1	1	3600		43953	34955	4395334955	0
2020-05-04	5	36955	35.2	2	3	20.83					0.42	15	0.43	14.8	0.94	1306	0.44	1	9	7	0.777778	7	5	0.714286	5	1	1	0													43955	36955	4395536955	0
2020-05-04	2+5	36964	33.4	2	3	21.0772	2.39	3.79	38	7.36	0.45	14	0.62	11.6	0.37	2284	0.77	1	10	9	0.9	10	7	0.7	5	1	1	1	1	1				1	39	5	2	2	3570		43955	36964	4395536964	0
2020-05-04	5	36966	22.7	1	3	21.4533	4.62	5.6	53	4.48	0	0	0	11.3	0.11	1090	0.36	2	8	5	0.625	4	4	1	5	1	1	1	1	1				1	39	5	1	1	3650		43955	36966	4395536966	0
2020-05-04	1+5	36972	25.1	1	5	22.8928		6.18	35.84	7.69	0.19	16	0.36	11.4	0.16	3036	0.54	1+2	18	15	0.833333	14	9	0.642857	5	1	1	0													43955	36972	4395536972	0
2020-05-05	2+5	36991	34.1	1	7	22.6409	4.34	4.52	31.8	4.34	0.34	53	0.21	9.5	0.64	5655	0.84	1	31	20	0.645161	20	19	0.95	5	1	1	0													43956	36991	4395636991	0
2020-05-05	1+5	36997	28.6	2	1	22.9421	3.58	6.73	44	5.88	0.07	24	0.55	15.5	0.38	1161	0.56	1	9	6	0.666667	6	6	1	5	1	1	1	1	1				1	38	3	1	1	3550		43956	36997	4395636997	0
2020-05-06	染色体+1+5	37013	35.9	2	8	23.4375	2.32				0.31	25	0.46	10.4	0.64	2219	0.76	1	13	11	0.846154	10	4	0.4	5	1	1	0													43957	37013	4395737013	0
2020-05-06	1+5	37018	41.6	2	1	22.4766	3.12	4.23	53	6.53	0.22	11.8	0.33	11.7	0.6	2265	0.93	1	11	6	0.545455	6	4	0.666667	5	2	1	0													43957	37018	4395737018	0
2020-05-07	1+2+5	37029	29.7	2	1	17.9688	6.33	4.46	60.67	5.45	0	0	0	8	0.52	2892	0.53	1	12	10	0.833333	10	10	1	5	2	1	1	1	1				1	39	5	1	2	3450		43958	37029	4395837029	0
2020-05-07	2+5	37034	30	1	1	23.1834	4.3	11.98	50	7.46	0.3	19	0.49	13.2	0.15	1243	0.39	1	11	10	0.909091	10	7	0.7	5	1	1	1	1	1				1	33	1	2	1	2480		43958	37034	4395837034	0
2020-05-07	1+5	37032	33.2	2	3	18.1955	5.79	5.76	28.95	11.92	0.9	12	0.3	8.7	1.24	2970	0.4	1	7	6	0.857143	7	6	0.857143	5	1	1	1	1	1				1	40	6	1	1	3800		43958	37032	4395837032	0
2020-05-09	1+2+5	37057	31.6	2	2	27.5482	4.64				0.37	23	0.62	14.2	0.68	2159	0.73	1	14	9	0.642857	9	7	0.777778	5	2	1	0													43960	37057	4396037057	0
2020-05-12	马鞍性子宫+1+2+5	37098	32	2	2	27.3438	3.22	1.19	20.02	4.5	0.24	26	0.4	13.3	0.52	1239	0.66	1	17	12	0.705882	10	4	0.4	5	1	1	1	1	1				1	40	0	2	1	4505		43963	37098	4396337098	0
2020-05-12	1+5	16480	26	2	1	27.7662					0.15	18	0.45	10.4	0.41	1128	0.38	1	15	8	0.533333	8	6	0.75	5	1	1	1	1	1				1	39	4	2	1	2500		43963	16480	4396316480	0
2020-05-12	5	37116	33.4	2	11	22.0317					0.48	12	0.63	13.9	0.63	2569	0.6	1	11	8	0.727273	9	9	1	5	1	1	0													43963	37116	4396337116	0
2020-05-14	1+2+5	37145	28.5	1	5	29.1363		2.54	37.36	4.58	0.1	23	0.32	11.3	0.21	3056	0.53	1	17	11	0.647059	11	9	0.818182	5	1	1	1	1	1				1	38	4	2	2	2800		43965	37145	4396537145	Ⅰ
2020-05-15	染色体+2+5	37158	29.2	1	2	16.3304	7.96				0.27	22	0.37	8.8	0.28	1015	0.65	1	22	21	0.954545	21	14	0.666667	5	1	1	1	1	1				1	40	4	2	2	2350		43966	37158	4396637158	0
2020-05-15	2+5	37161	31	2	5	27.6888	2.1	2.71	33.23	6.91	0.31	20	0.39	15.6	0.97	1371	0.51	1	12	7	0.583333	8	8	1	5	2	1	1	2	2				2	36	4	2	1+1	3080	2980	43966	37161	4396637161	0
2020-05-16	1+5	37179	34.8	2	5	21.9899	5.92	3.73	28	7.3	0	0	0	8.2	0.4	1895	0.96	2	8	6	0.75	6	6	1	5	2	1	1	2	2				2	37	0	2	1+2	2900	2400	43967	37179	4396737179	0
2020-05-18	2+5	37200	25.9	1	5	27.8852	48				0.49	26	0.61	12.2	0.76	2819	0.33	1	15	12	0.8	13	4	0.307692	5	2	2	1	1	1				1	41	0	1	2	3500		43969	37200	4396937200	0
2020-05-18	2+5	37205	25.8	1	3	17.2111	5.04	4.24	51.69	8.23	0.31	35	0.61	9.8	0.55	3944	0.91	1	16	10	0.625	10	8	0.8	5	1	1	1	1	1				1	38	2	1	2	3251		43969	37205	4396937205	0
2020-05-18	5	37207	37.6	2	10	20.4444		5.65	28	10.11	0.68	13	0	14.1	0.61	2427	0.58	1	15	14	0.933333	15	12	0.8	5	1	1	0													43969	37207	4396937207	0
2020-05-19	染色体+5	37242	26.7	1	3	20.1956	5.6				0.59	27	0.4	11.9	0.43	3386	0.72	1	17	11	0.647059	10	5	0.5	5	1	1	0													43970	37242	4397037242	0
2020-05-21	1+2	37272	31.9	1	2	21.4844	2.2				0.22	21	0.36	12.4	0.85	2810	0.82	1	12	7	0.583333	7	6	0.857143	5	1	1	1	1	1				1	38	0	2	2	2750		43972	37272	4397237272	0
2020-05-22	5	37281	30.3	1	3	22.8624	4.16				0.33	17	0.35	10.2	0.69	2598	0.6	1	11	8	0.727273	9	8	0.888889	5	1	1	1	1	1				1	37	1	2	1	2850		43973	37281	4397337281	0
2020-05-22	2+5	37289	29.7	1	2	20.5761	2.63	3.49	37	5.46	0.43	22	0.43	12.2	0.56	2457	1.38	1	9	7	0.777778	6	6	1	5	1	1	1	1	1				1	39	2	2	1	3290		43973	37289	4397337289	0
2020-05-22	2+5	37296	36.5	2	1	18.5178	3.92	2.4	43.24	6.23	0.57	33.91	0.46	11.4	1.2	3295	0.89	1+2	9	5	0.555556	7	7	1	5	1	2	1	1	0	1	8	6								43973	37296	4397337296	0
2020-05-22	1+5	37301	33.4	1	5	22.3133	3.18				0	0	0	13.1	0.64	1955	0.73	1	15	13	0.866667	13	6	0.461538	5	1	1	1	1	1				1	39	4	1	1	3050		43973	37301	4397337301	0
2020-05-22	1+5	37307	36.7	2	2	20.8117	35.29				0.44	18	0.42	12	0.41	4465	1.59	1	15	10	0.666667	9	9	1	5	1	1	0													43973	37307	4397337307	0
2020-05-23	6	37323	30.6	1	4	22.2222	4.87	3.54	27.5	6.31	0.23	19	0.67	12.4	0.38	2516	1.01	1	10	6	0.6	6	5	0.833333	5	1	2	0													43974	37323	4397437323	0
2020-05-25	卵巢肿瘤剥除术后+5	37339	30.8	1	7	24.2188	2.77				0.08	21	0.21	9.3	0.64	1576	0.59	1	9	4	0.444444	4	3	0.75	5	1	1	1	1	1				1	35	6	1	1	2200		43976	37339	4397637339	0
2020-05-25	4	37345	25.6	1	1	19.2277	1.58		27.72		0.35	27	1.73	13.3	0.5	1782	0.92	1	15	12	0.8	12	11	0.916667	5	1	1	0													43976	37345	4397637345	0
2020-05-25	1+2	37348	25.5	1	5	27.9421	7.77	6.4	42.2	5.76				10	0.29	1561	0.24	1	18	14	0.777778	14	9	0.642857	5	1	1	0													43976	37348	4397637348	0
2020-05-25	2+5	37352	27.1	1	6	30.0781	10.6				0.22	25	0.42	8.5	0.1	1279	0.42	1	12	9	0.75	8	5	0.625	5	1	1	0													43976	37352	4397637352	0
2020-05-25	5	35875	37.6	2	3	25.7117					0.37	25	0.58	15.2	0.47	1730	0.53	1	11	7	0.636364	7	5	0.714286	5	1	1	1	1	1				1	40	0	1	2	4550		43976	35875	4397635875	0
2020-05-25	5	37358	36.2	1	7	19.1467					0.33	20	0.27	14.3	0.88	3828	0.92	2	10	8	0.8	8	8	1	5	1	1	0													43976	37358	4397637358	0
2020-05-26	5	37367	31.9	1	2	22.8928	3.85	2.73	34.92	7.01	0.74	25.68	0.45	11	0.49	1931	0.44	2	9	5	0.555556	5	3	0.6	5	1	2	1	1	1				1	33	4	1	2	1600		43977	37367	4397737367	0
2020-05-27	1+2+5	37372	26.6	2	1	20.9644	5.71	4.78	29.81	6.96	0.28	26	0.56	8.3	0.79	2983	0.65	1	9	8	0.888889	8	8	1	5	1	1+1	1	1	1				1	39	5	1	1	3760		43978	37372	4397837372	0
2020-05-27	1	37375	38.2	2	1	22.0317	4.19	6.39	34.94	8.24	0.51	21	0.4	13.7	0.79	2746	0.91	1	14	13	0.928571	13	7	0.538462	5	1	1+1	1	0	0											43978	37375	4397837375	0
2020-05-27	1+4	37380	37.6	1	3	20.3223	1.7				0.92	22	0.44	14.9	0.92	2645	0.5	1	13	9	0.692308	9	8	0.888889	5	1	1+2	0													43978	37380	4397837380	0
2020-05-28	1+4+5	37393	36.4	1	3	20	1.4	4.65	54.48	4.83	0.24	15	0.26	9.2	0.78	1843	0.7	1	8	3	0.375	3	3	1	5	1	1+1	0													43979	37393	4397937393	0
2020-05-28	1+5	37395	31	1	1	20.5693	1.86	82.94	140.01	24.84	0.53	12	0.68	9.6	0.54	1217	0.58	1	9	7	0.777778	7	6	0.857143	5	1	1+1	1	1	1				1	39	5	1	1	3300		43979	37395	4397937395	0
2020-05-29	1+5	37422	30	1	7	21.3593	4.7	5.55	60.09	8.84	0.67	34	0.75	14.8	1.52	2598	0.79	1	11	9	0.818182	8	6	0.75	5	1	1+2	1	1	1				1	40	2	2	2	3500		43980	37422	4398037422	0
2020-05-29	2+5	37445	30	1	2	19.8413	15.2	55.2	34.98	8.45	0.84	32	0.48	12.8	0.51	3814	0.54	1+2	28	19	0.678571	20	18	0.9	5	1	1+1	0													43980	37445	4398037445	0
2020-05-29	5	37451	29.5	2	3	19.1406		6.43	60.41	10.58				11.8	0.57	4143	1.15	2	13	9	0.692308	9	8	0.888889	5	1	1+1	1	1	1				1	42	0	1	2	3300		43980	37451	4398037451	0
2020-05-30	1+5	37460	30.8	1	5	18.0662	6.56	10.39	51.67	10.85	0.7	12	0.21	21.8	0.51	2728	0.75	1	15	11	0.733333	13	3	0.230769	5	1	1+1	1	1	1				1	39	5	1	1	3650		43981	37460	4398137460	0
2020-06-01	2+5	37467	37.4	2	5	18.369	7.88	3.31	42.41	5.17				11.2	0.27	2546	0.81	1	21	13	0.619048	13	11	0.846154	5	1	1+1	0	0	0											43983	37467	4398337467	Ⅱ
2020-06-02	1+5	36309	33.2	2	1	26.1719					0.23	32	0.31	12.2	0.37	1421	0.43	1	11	7	0.636364	7	6	0.857143	5	2	1+1	1	2	2				2	38	0	2	1+2	3000	2700	43984	36309	4398436309	0
2020-06-02	5	37208	26.9	1	1	18.2899	2.68				0.52	32	0.7	15.9	0.87	2515	0.76	1+2	11	8	0.727273	8	8	1	5	1	1+1	1	1	1	1	9	3								43984	37208	4398437208	0
2020-06-03	1	37484	32.9	2	2	19.1001	1.99	6.15	40	7.91	0.85	32	0.43	11	0.93	1201	0.75	1	11	9	0.818182	10	6	0.6	5	1	1+1	1	1	1				1	37	0	2	1	2450		43985	37484	4398537484	0
2020-06-03	1+2+5	37487	33.1	2	2	21.875		2.91	25.78	5.4	0.51	26	0.7	12.9	1.02	2137	0.91	1	24	9	0.375	11	10	0.909091	5	1	1+1	1	1	0	1	9	4								43985	37487	4398537487	0
2020-06-04	2+5	37493	39.2	1	2	19.313	6.79	14.72	40.76	8.64	0.27	13	0.44	10	0.32	2506	0.77	1	11	5	0.454545	5	4	0.8	5	1	1+1	1	1	1				1	39	5	2	2	3250		43986	37493	4398637493	0
2020-06-04	2+5	37496	30.2	2	3	17.2635		12.12	67.8	8.76	1.38	36	0.29	10.6	1.89	1828	0.55	1	15	12	0.8	12	8	0.666667	5	2	1+1	0													43986	37496	4398637496	0
2020-06-04	5	37503	22.9	1	2	20.4294	4.85	6.42	36.66	7.2				11	0.74	3545	0.64	2	30	16	0.533333	16	11	0.6875	5	1	1+1	1	1	1				1	39	5	1	1	3250		43986	37503	4398637503	0
2020-06-05	2	36615	29.6	1	2	24.2424					0.12	12	0.3	14	0.16	1211	0.41	1	14	13	0.928571	13	12	0.923077	5	1	1+1	1	1	1				1	35	6	1	1	2900		43987	36615	4398736615	0
2020-06-06	2	37528	27.3	2	2	18.026	7.78	15.11	63.07	6.7	0.8	12	0.34	7.8	0.69	2389	0.26	1	12	9	0.75	9	7	0.777778	5	1	1+1	0													43988	37528	4398837528	0
2020-06-06	2	37532	23.9	1	3	25.7117	8.75	21.98	68.12	8.08	1.08	36	0.33	9	1.3	3263	0.63	1	20	19	0.95	19	15	0.789474	5	1	1+2	1	1	1				1	33	6	1	1	3550		43988	37532	4398837532	0
2020-06-06	1+2+5	37534	26.8	2	4	23.0518	3.33							11.7	0.93	1576	0.22	1	16	12	0.75	12	9	0.75	5	1	1+1	1	1	0	1	8	3								43988	37534	4398837534	0
2020-06-06	1+5	37536	34.7	2	1	18.8271	2.22				0.45	19	0.25	12.4	0.58	3965	1.35	1	9	8	0.888889	8	7	0.875	5	1	1+1	0													43988	37536	4398837536	0
2020-06-08	1+5	37547	29.6	1	5	16.7657		8.79	66.72	5.21	0.83	23	0.61	10	1.26	2464	1.11	1	13	10	0.769231	12	9	0.75	5	1	1+2	0													43990	37547	4399037547	0
2020-06-08	5	37548	29.1	1	5	21.6311		7.15	31.68	9.38	0.71	12	0.5	14	0.92	2695	0.84	1+2	15	10	0.666667	10	10	1	5	1	2+2	0													43990	37548	4399037548	0
2020-06-08	2+5	37552	34.1	1	4	18.6709	9.72	5.34	35.85	6.58				10.3	0.25	2778	0.31	2	14	10	0.714286	9	9	1	5	1	1+1	1	1	1	1	12	0								43990	37552	4399037552	0
2020-06-09	1+2+5	37569	32.7	2	3	25.8478	6.15				0.75	20	0.21	10	2.62	1926	0.8	1	12	12	1	12	9	0.75	5	1	1+1	1	1	1				1	36	3	2	2	2600		43991	37569	4399137569	0
2020-06-10	5	36703	25.9	1	1	22.3081	2.86				0.31	15	0.53	14	0.11	2802	0.64	1	19	17	0.894737	18	12	0.666667	5	1	2+2	0													43992	36703	4399236703	0
2020-06-10	1+5	37595	36.3	2	5	21.0938		1.19	36.1	7.84	0.1	13	0.44	9.6	0.55	1175	0.56	1	8	5	0.625	5	4	0.8	5	1	1+1	1	1	1				1	40	6	1	2	3560		43992	37595	4399237595	0
2020-06-10	1+2	37597	36.6	2	2	20.7008	2.82	2.97	53.27	7.44	0.68	24	0.33	14.7	1.26	2825	0.92	1	18	11	0.611111	11	9	0.818182	5	1	1+1	0													43992	37597	4399237597	0
2020-06-10	1	37599	32	2	6	18.3594	1.2	3.8	46.43	8.25	0.68	16	0.72	12.6	0.93	3095	0.81	1	15	13	0.866667	13	10	0.769231	5	1	1+1	1	1	1				1	41	1	1	1	2860		43992	37599	4399237599	0
2020-06-11	5	37606	29.1	1	1	19.1406	3.63	3.17	42.62	5.82	0.69	16	0.42	12.1	0.11	1205	0.46	1	19	16	0.842105	16	14	0.875	5	1	1+1	1	1	1				1	40	3	2	1	3750		43993	37606	4399337606	0
2020-06-11	染色体+2+5	37608	28.3	1	4	26.6728	8.39	5.48	40.45	5.8	0.33	23	0.45	12.5	0.31	2659.66	0.8	1	14	14	1	13	11	0.846154	5	1	1+1	1	1	1				1	39	1	2	1	3600		43993	37608	4399337608	0
2020-06-11	5	37616	28.5	1	7	18.75	3.01	5.49	45.91	14.35				7.6	1.19	3881	1.15	1	10	9	0.9	9	7	0.777778	5	2	1+1	1	1	1				1	39	0	2	1	3150		43993	37616	4399337616	0
2020-06-11	5	37622	27.1	2	1	21.83	3.62				0.5	40	0.31	11.6	0.61	904.41	0.33	2	8	7	0.875	7	7	1	5	1	1+1	0													43993	37622	4399337622	0
2020-06-11	1+3+5	37623	32.6	2	1	22.0386		3.96	70.82	7.08	0.11	23	0.72	11.8	1.05	1963	0.52	1	19	15	0.789474	15	13	0.866667	5	1	1+1	0													43993	37623	4399337623	0
2020-06-11	2+5	37625	33.3	1	5	22.8329	7.37	4.64	31.48	7.33	0.12	23	0.21	9	0.08	3041.39	1.04	1	18	13	0.722222	13	11	0.846154	5	1	1+2	1	1	1				1	39	2	2	1	3050		43993	37625	4399337625	0
2020-06-12	5	37635	26.1	1	1	16.0037	4.16	6.43	33.72	6.39				9	1.03	5302	1.25	1	27	13	0.481481	13	8	0.615385	5	1	1+1	1	1	1				1	40	3	1	2	3500		43994	37635	4399437635	0
2020-06-12	1+5	37639	28.6	1	3	20.0288	2.34	3.45	45.71	6.72				15.1	2.15	2431	0.86	1	9	4	0.444444	5	5	1	5	1	1+1	1	1	1				1	37	0	1	1	2900		43994	37639	4399437639	0
2020-06-13	5	37657	31.7	2	2	27.9155	1.35	3.22	59.64	5.95	0.17	20	0.28	9.1	0.16	2066	0.73	1	9	9	1	9	6	0.666667	5	2	1+1	1	1	1				1	38	6	2	1	3900		43995	37657	4399537657	0
2020-06-13	1+5	37666	29.8	2	2	18.5078	5.08	3.07	46.52	8.04	0.3	30	0.32	11	1.1	1505.14	0.41	1	13	9	0.692308	9	9	1	5	2	1+1	1	2	2				2	38	1	2	2+2	2200	2500	43995	37666	4399537666	0
2020-06-15	1+5	37670	28.8	1	3	23.4375		4.69	60.89	3.75	0.07	28	0.21	8.8	0.33	851	0.21	1	8	6	0.75	6	4	0.666667	5	1	1+2	1	1	1				1	40	6	1	2	3500		43997	37670	4399737670	0
2020-06-15	2+5	37672	26.9	1	3	27.7671					0.2	23	0.24	10.2	1.54	2350	0.28	1	21	13	0.619048	13	13	1	5	1	1+1	1	1	1				1	39	6	1	1	3250		43997	37672	4399737672	0
2020-06-15	1+5	37674	36.7	2	3	21.7865	1.18	3.9	45.79	7.85	0.18	12	0.32	10	0.76	3086	0.76	1	13	10	0.769231	10	8	0.8	5	1	1+1	0													43997	37674	4399737674	0
2020-06-15	1+5	37682	25	1	2	20.8117	7.71	5.79	56	6.64	0.29	24	0.35	6	0.64	4093	0.5	1	19	14	0.736842	14	14	1	5	1	1+1	0													43997	37682	4399737682	0
2020-06-15	5	33374	34.7	2	8	21.7784					0.67	22	0.41	8.6	0.43	2145	0.26	1	11	9	0.818182	9	7	0.777778	5	1	1+1	0													43997	33374	4399733374	0
2020-06-15	2+5	37688	33.1	2	1	21.1927		1.77	39.55	7.47	0.26	37	0.24	12.8	0.73	2451	0.45	1	11	5	0.454545	5	5	1	5	1	1+2	1	1	1				1	39	0	1	2	3400		43997	37688	4399737688	0
2020-06-15	3+5	37698	25.4	1	2	22.231	1.73				0.61	22	0.21	11.2	1.28	872.86	0.58	1	11	8	0.727273	8	7	0.875	5	1	2+2	1	1	1				1	38	2	2	2	3400		43997	37698	4399737698	0
2020-06-15	1+5	37699	33.1	2	7	20.3125	2.63	3.66	40.78	5.79	0.2	16	0.47	8.5	0.63	1728	0.26	1	9	7	0.777778	7	4	0.571429	5	1	1+1	1	1	1				1	39	0	1	1	3944		43997	37699	4399737699	0
2020-06-16	1+5	32544	29.1	2	2	23.0469		1.34	38.43	5.33	0.23	17	0.76	11.9	1.73	1207	1.03	1	7	6	0.857143	6	5	0.833333	5	2	2+2	1	1	1				1	38	5	2	1	3400		43998	32544	4399832544	0
2020-06-16	2+5	37212	32.4	2	5	23.5078					0.26	28	0.31	10	7.93	1159	0.67	2	19	16	0.842105	16	16	1	5	1	2+2	1	1	1				1	38	2	2	2	3200		43998	37212	4399837212	0
2020-06-16	2+5	35170	32.9	2	6	24.0346					0.36	48	0.49	12.7	0.25	2171	0.73	2	17	13	0.764706	13	11	0.846154	5	1	2+2	1	1	1				1	38	4	2	1	3340		43998	35170	4399835170	0
2020-06-17	1+5	34364	32.5	2	2	26.7094		1.4	30.28	4.83	0.1	21	0.32	11.4	0.13	1656	0.51	1	13	6	0.461538	6	6	1	5	2	1+1	1	2	2				2	36	5	2	2+2	2650	2150	43999	34364	4399934364	0
2020-06-17	2+5	37729	27.6	2	1	21.0962	8.8				0.34	13	0.37	8.2	0.93	3871	0.87	1	19	12	0.631579	12	7	0.583333	5	1	1+1	0													43999	37729	4399937729	0
2020-06-17	1+5	37735	29.2	2	1	19.2277		4.05	42.44	6.78	0.9	16	0.52	13.5	2.05	2542	0.69	2	9	8	0.888889	8	8	1	5	2	1+1	1	1	1				1	37	2	2	2	2740		43999	37735	4399937735	0
2020-06-18	5	37745	38.4	2	4	29.0006	1.69				0.39	15	0.64	12	0.63	1531	0.71	1	13	12	0.923077	12	9	0.75	5	1	1+2	1	1	1				1	36	2	2	1	4000		44000	37745	4400037745	0
2020-06-18	2+5	37754	35.2	1	4	25.2174	3.18				0.35	23	0.28	11.5	0.48	1997	0.6	2	16	11	0.6875	11	4	0.363636	5	1	1+1	0													44000	37754	4400037754	0
2020-06-18	2+5	37757	31.4	1	3	19.5717	13	8.19	51.7	5.79	0.64	29	0.24	11.3	0.37	2054	0.25	1	13	8	0.615385	8	5	0.625	5	1	1+2	1	1	1				1	39	4	1	1	3450		44000	37757	4400037757	0
2020-06-18	5	37758	33.4	1	3	20.3125	4.7				0.27	16	0.32	11.1	0.4	2723	0.44	2	14	11	0.785714	11	10	0.909091	5	1	1+1	0													44000	37758	4400037758	0
2020-06-19	5	37769	34.4	2	10	21.0828	4.44	6.63	53.25	8.84	0.43	17	0.3	11.6	0.93	2853	1.32	2	18	14	0.777778	14	11	0.785714	5	1	1+1	1	1	1				1	39	2	2	1	3600		44001	37769	4400137769	0
2020-06-19	1+4+5	36033	37	2	3	20.5457	1.04	2.75	35	8.64	0.27	19	0.93	9.2	0.49	744	0.79	1	4	4	1	4	4	1	5	2	1+1	1	1	1				1	39	1	2	2	3000		44001	36033	4400136033	0
2020-06-19	5	37773	29.4	2	4	20.0288	9.51				0.51	24	0.21	14	0.91	3026	0.43	1	13	10	0.769231	10	9	0.9	5	1	1+1	1	1	1	1	14	1								44001	37773	4400137773	0
2020-06-22	1+5	37807	26.2	2	2	20.7031	5.77				0.3	33.62	0.25	9.1	0.48	3599.62	0.57	1	20	15	0.75	15	13	0.866667	5	1	1+2	0													44004	37807	4400437807	Ⅱ
2020-06-22	1+5	37810	28.3	1	1	20.7008	4.49				0.56	17	0.22	12.1	0.92	2982	0.71	1	14	11	0.785714	11	3	0.272727	5	1	1+1	1	1	1				1	39	3	1	1	3500		44004	37810	4400437810	0
2020-06-22	2+5	37811	29.2	2	9	23.833	2.96	5.6	38.8	6.1	0.7	32	0.27	12.2	0.27	1499	0.52	1	16	14	0.875	14	12	0.857143	5	1	1+2	1	1	1				1	40	4	1	2	3400		44004	37811	4400437811	0
2020-06-23	1+5	24472	34.3	2	1	23.8054	10.09	7.1	25.85	5.91	0.24	17	0.26	13.5	0.31	3362	0.54	1	17	13	0.764706	13	9	0.692308	5	1	1+1	1	1	1				1	35	2	1	1	2350		44005	24472	4400524472	0
2020-06-24	5	37835	34.4	1	3	26.6728	2.41				0.25	35	0.49	17.6	0.36	763	0.53	1	13	7	0.538462	7	4	0.571429	5	2	1+1	0													44006	37835	4400637835	0
2020-06-24	5	37840	24.2	1	1	18.6667	3.2	8.26	130.18	8.89				10.2	0.64	2768	0.46	2	8	7	0.875	7	7	1	5	1	1+1	0													44006	37840	4400637840	0
2020-06-24	5	37848	29.6	2	1	20.0288	1.58	5.72	83.94	5.92				9.5	0.63	726	0.71	1	13	11	0.846154	11	5	0.454545	5	1	1+1	1	1	1				1	40	1	2	1	2970		44006	37848	4400637848	0
2020-06-26	3+5	37865	31.5	2	2	22.1893	1.65	2.04	60.53	5.53	0.72	29	0.43	11.8	1.22	2372	0.64	1	9	7	0.777778	5	3	0.6	5	1	1+1	1	2	2				2	37	5	2	2	2250	2300	44008	37865	4400837865	0
2020-06-26	2+5	37863	26	1	7	26.9531	9.45	8.05	42.97	7.31	0.52	21	0.38	10.6	0.36	852	0.27	1	10	9	0.9	9	6	0.666667	5	1	1+1	1	1	1				1	38	4	2	1	4400		44008	37863	4400837863	0
2020-06-26	1+5	37866	41.5	2	3	23.4375	2.39	4.43	38.24	9.74	0.24	17	0.43	10.5	0.46	914	0.71	1	15	10	0.666667	10	7	0.7	5	1	1+1	1	1	1				1	38	2	2	2	3700		44008	37866	4400837866	0
2020-06-27	2+5	37900	28.8	1	3	28.4444	10.2	11.56	45.34	5.53				9.8	0.48	1440	0.67	1	11	7	0.636364	7	6	0.857143	5	1	1+1	0													44009	37900	4400937900	0
2020-06-27	1+5	35257	35.6	2	6	21.4844		1.74	49.06	8.52	0.29	19.49	0.39	11.8	0.71	1334	0.42	2	10	6	0.6	6	3	0.5	5	1	1+2	0													44009	35257	4400935257	0
2020-06-29	5	37919	23.6	1	1	18.026		4.36	50.93	10.3	0.37	35.64	0.27	11	0.51	937.57	0.49	2	10	8	0.8	8	7	0.875	5	1	1+1	1	1	1				1	37	1	2	1	2400		44011	37919	4401137919	0
2020-06-30	2+5	37177	33.6	2	2	22.5827					0.11	25.37	0.21	14	1.38	1911.67	0.56	1	22	10	0.454545	10	9	0.9	5	1	1+1	1	1	1				1	40	2	1	2	3800		44012	37177	4401237177	0
2020-06-30	1+5	37930	35.2	1	10	23.1111					0.21	12	0.27	10.5	0.25	1760	0.34	1	21	16	0.761905	16	16	1	5	1	1+1	1	1	1				1	39	6	2	2	3800		44012	37930	4401237930	0
2020-06-30	5	37936	29.6	1	2	23.1911	5.42	3.58	23.2	6.44	0.45	28.06	0.34	12.1	0.59	1429.85	0.75	2	11	9	0.818182	9	6	0.666667	5	1	1+1	1	1	0	1	9	2								44012	37936	4401237936	0
2020-07-01	卵巢囊肿剔除术后	37942	28.8	1	2	21.4844		5.22	26.37	7.2	0.44	33.65	0.21	13.9	0.74	2546	1.17	1	11	6	0.545455	6	5	0.833333	5	1	1+1	0													44013	37942	4401337942	0
2020-07-02	5	37960	31.2	1	2	18.0697	2.84	4.63	27.75	8.14	0.22	13.35	0.23	13.6	0.62	3013.76	1.05	1	17	14	0.823529	16	10	0.625	5	1	1+1	1	1	1				1	39	0	1	1	3040		44014	37960	4401437960	0
2020-07-03	6	37971	34.4	2	5	23.0469	2.4	5.49	68.7	5.87	0.59	25	0.42	17.4	1.83	2020	0.42	1	9	7	0.777778	8	5	0.625	5	1	1+1	1	1	1				1	38	1	2	2	3000		44015	37971	4401537971	0
2020-07-03	5	37976	36.2	2	3	21.4844		78.03	48	26.35	0.58	12	0.26	11.8	1.68	918	0.56	1	8	7	0.875	6	6	1	5	1	1+2	0													44015	37976	4401537976	0
2020-07-04	5	37978	35.1	1	2	20.8889	1.73	28.51	59.32	17.69				13.7	0.27	2500	0.87	1	8	6	0.75	5	3	0.6	5	1	1+1	0													44016	37978	4401637978	0
2020-07-04	1	37987	32.7	2	3	21.3593	2.12	4.44	43.56	7.53	0.42	19.1	0.65	7.9	0.82	2593.23	0.64	1	21	18	0.857143	18	18	1	5	1	1+1	0													44016	37987	4401637987	0
2020-07-06	5	37992	30.7	1	3	28.125	1.92	4.01	41.5	5.92	0.18	42	0.56	8.2	0.31	420	0.42	2	7	6	0.857143	6	3	0.5	5	1	1+2	1	1	1				1	39	1	2	2	3600		44018	37992	4401837992	0
2020-07-06	1+2+5	37999	31.7	2	2	23.0469	4.2				0.71	35	0.21	7.8				1	16	10	0.625	10	5	0.5	5	1	2+2	1	1	1	1	21	3								44018	37999	4401837999	0
2020-07-06	1+5	5969	32.8	2	7	21.4844								7.6	0.08	1035	0.5	1	10	8	0.8	9	5	0.555556	5	1	1+2	1	1	1				1	38	2	2	2	3000		44018	5969	440185969	0
2020-07-08	5	38044	31.3	2	2	18.4911	2.92				0.45	25.76	0.25	10	0.54	3187.08	0.88	1	10	7	0.7	7	7	1	5	1	1+2	0													44020	38044	4402038044	0
2020-07-08	1+5	38052	29.7	1	4	18.902		3.87	60	6.36	0.49	26	0.76	11.2	1.05	2890	1.14	1	23	13	0.565217	12	11	0.916667	5	1	1+1	0													44020	38052	4402038052	0
2020-07-09	1+2+5	38059	32.5	2	3	23.9224	6.81	2.69	27.96	7.65	0.46	12.5	0.35	11	0.43	1300	0.47	1	13	10	0.769231	10	10	1	5	1	1+1	0													44021	38059	4402138059	0
2020-07-09	5	38061	28.1	2	2	20.3125		6.02	49.19	6.47	0.43	19	0.38	13	0.73	1663.55	0.63	1	14	10	0.714286	10	9	0.9	5	1	3+3	0													44021	38061	4402138061	0
2020-07-10	5	38079	38.5	2	13	24.4646		3.71	39.76	7.54	0.54	21.86	0.66	9.8	0.92	3606	0.6	1	24	22	0.916667	23	16	0.695652	5	1	1+1	1	1	1				1	38	6	2	1	3200		44022	38079	4402238079	0
2020-07-10	1+5	38089	27.2	1	2	17.4747	2.68				0.52	26.71	1.56	10.5	0.38	2701.26	0.58	1	12	10	0.833333	12	12	1	5	1	1+1	1	1	1				1	39	0	1	2	3400		44022	38089	4402238089	0
2020-07-13	1+2+5	38115	23.6	2	1	16.7311	5.27	4.91	75.27	4.66	0.87	22	0.59	9.9	2.34	2492	0.7	1	21	12	0.571429	13	11	0.846154	5	1	1+1	1	1	1	1	10	4								44025	38115	4402538115	0
2020-07-14	5	38144	27.8	1	3	17.7458	5.86	5.97	37.75	6.51	0.46	15.8	0.24	10.9	0.98	3286	0.4	2	25	19	0.76	16	16	1	5	1	1+2	1	1	1				1	39	6	2	1	3800		44026	38144	4402638144	0
2020-07-15	1	38151	32.7	1	1	16.1843	2.6				0.66	14	0.42	10.2	1.54	2967.07	0.85	1	18	11	0.611111	11	9	0.818182	5	1	1+1	1	1	1				1	39	5	1	1	3140		44027	38151	4402738151	0
2020-07-16	5	36454	30.5	1	2	19.052		3.62	65.57	8.78	0.57	30	0.51	9.9	0.72	2113.35	0.79	1	10	9	0.9	10	9	0.9	5	1	1+1	1	1	1	1	21	2								44028	36454	4402836454	0
2020-07-17	1+2+5	38178	34.7	2	4	23.1405	3.84				0.21	18	0.41	12.7	0.35	2805.61	0.71	1	22	9	0.409091	10	7	0.7	5	1	1+1	0													44029	38178	4402938178	0
2020-07-17	6	37290	29.5	1	1	21.5645		3.27	94.66	5.18	0.37	66	0.33	10.8	1.11	1673	0.55	1	8	4	0.5	4	4	1	5	2	1+1	1	1	1				1	38	5	1	1	2700		44029	37290	4402937290	0
2020-07-17	2+5	36359	38	2	1	22.2656					0.43	20	0.52	9.9	0.71	2834	0.58	2	11	6	0.545455	5	3	0.6	5	1	1+1	0													44029	36359	4402936359	0
2020-07-17	1	38184	29.6	2	4	18.8271	4.31				0.84	14	0.33	14	0.92	5976.54	0.98	1	29	21	0.724138	21	11	0.52381	5	1	1+2	1	1	1				1	41	3	1	2	3050		44029	38184	4402938184	0
2020-07-20	1+5	38197	27.4	2	2	21.0498	4	4.63	48.72	5.72	0.53	24	0.21	9	0.75	2795.22	0.98	1	16	14	0.875	14	14	1	5	1	1+2	1	1	1				1	39	1	2	1	2840		44032	38197	4403238197	0
2020-07-20	2+5	38207	25.5	2	5	23.74		5.37	29.53	5.2	0.38	23	0.73	8.4	0.7	2958.19	1.24	1	17	15	0.882353	16	16	1	5	1	1+1	1	1	0	1	6	4								44032	38207	4403238207	0
2020-07-21	1+5	38214	32.5	2	1	19.7232	1.95				0.15	15	0.38	9	1.67	1634.49	0.8	1	11	8	0.727273	10	9	0.9	5	1	1+2	0													44033	38214	4403338214	0
2020-07-21	2+5	38217	31.3	1	4	20	5.62				0.61	16	0.24	7.9	0.2	3879.56	0.57	2	22	11	0.5	13	9	0.692308	5	1	1+2	1	1	0	1	7	4								44033	38217	4403338217	0
2020-07-21	2+5	38220	29.2	1	1	15.5817	8.5	6.03	38	4.6	0.54	16	0.21	12.7	0.77	4393.47	0.89	1	12	9	0.75	9	8	0.888889	5	1	2+2	1	1	1				1	37	4	2	1	2350		44033	38220	4403338220	0
2020-07-22	2+5	8525	34.4	2	1	24.6904		5.05	46.13	6.57	0.96	16.31	0.26	8.8	0.59	2413	0.35	1	9	6	0.666667	6	6	1	5	1	1+2	1	1	1				1	39	4	1	1	2750		44034	8525	440348525	0
2020-07-22	1	38234	26.2	1	3	26.1066		5.67	55.94	10.2	0.52	41.16	0.21	8.6	0.47	5336.19	0.74	1	15	14	0.933333	14	12	0.857143	5	1	1+2	1	1	1				1	38	4	2	2	2517		44034	38234	4403438234	0
2020-07-22	1+5	38240	36.7	1	8	22.5183	4.08				0.57	11.8	0.37	9.5	0.63	3732	1.17	2	18	13	0.722222	13	10	0.769231	5	1	1+1	1	1	1				1	40	2	2	1	3400		44034	38240	4403438240	0
2020-07-23	1+5	38259	31.7	2	3	21.4844	1.97	2.71	71.32	7.58	0.48	20.78	0.51	8.8	0.94	2051.08	0.71	1	22	20	0.909091	20	18	0.9	5	1	1+2	1	1	1				1	40	1	1	1	3200		44035	38259	4403538259	0
2020-07-23	染色体+1+5	38261	35.3	2	1	22.0604	2.7	4.06	45.2	8.45	0.28	31.5	0.48	10.1	0.55	3569.06	0.65	1	22	13	0.590909	13	9	0.692308	5	1	2+2	1	1	1				1	39	4	1	2	3150		44035	38261	4403538261	0
2020-07-24	5	38271	35.3	2	6	21.6441		8.8	31.85	10.56	0.43	20.32	0.21	10.9	0.31	2265.67	0.37	1	15	10	0.666667	10	6	0.6	5	1	1+2	1	1	1				1	39	4	2	1	3750		44036	38271	4403638271	0
2020-07-24	5	38276	24.2	1	2	19.9219		3.49	77.73	5.64	0.85	64.6	0.59	14.9	0.79	3913.11	1.42	1	25	23	0.92	23	22	0.956522	5	1	1+1	0													44036	38276	4403638276	0
2020-07-25	1+5	38305	26	1	2	17.9931	7.46	11.46	37.8	7.44	0.69	22	0.52	11.7	0.66	2255.42	0.75	1	17	11	0.647059	11	9	0.818182	5	1	1+2	0													44037	38305	4403738305	0
2020-07-27	1+5	38316	33.4	2	1	24.4444		2.14	55.82	5.76	0.48	16	0.21	8.1	0.39	3470	0.8	1	12	7	0.583333	7	4	0.571429	5	1	1+1	0													44039	38316	4403938316	0
2020-07-27	1+2	38322	25.8	2	1	23.4221		8.24	46.6	6.54	0.22	28.46	0.39	10.2	0.47	2778.71	0.47	1	20	10	0.5	12	10	0.833333	5	1	1+2	1	1	1				1	39	5	1	1	3450		44039	38322	4403938322	0
2020-07-27	1+2+5	22029	28	2	2	29.2421		5.91	58.24	6.26	0.2	38.5	0.23	11.6	0.13	351.87	0.21	2	16	12	0.75	12	7	0.583333	5	1	1+1	1	1	1				1	39	2	2	2	3700		44039	22029	4403922029	0
2020-07-27	5	38323	33.7	1	5	23.3355	2.62	5.27	37.11	7.84	0.53	13.8	0.53	9.5	0.41	2409.9	0.87	1	11	10	0.909091	11	10	0.909091	5	1	2+2	1	1	1				1	40	5	1	1	3850		44039	38323	4403938323	0
2020-07-28	5	38345	30.9	2	1	23.0518	6.11				0.6	22.11	0.26	12.5	0.52	2318.16	0.69	1	16	12	0.75	12	8	0.666667	5	1	1+2	0													44040	38345	4404038345	0
2020-07-28	5	37077	33.4	2	1	22.5466					0.21	18.5	1.11	8.4	0.19	4565	0.94	1	6	6	1	6	3	0.5	5	1	1+1	0													44040	37077	4404037077	0
2020-07-28	5	38349	33.1	2	1	18.75	2.03				0.6	26.6	0.48	11.6	1.51	2654	1.08	1	10	5	0.5	5	3	0.6	5	1	1+1	1	1	1				1	40	6	2	1	2800		44040	38349	4404038349	0
2020-07-29	5	37082	31.4	1	1	19.433					0.71	41.98	0.32	11.6	0.64	2718.17	1.12	1	11	5	0.454545	5	3	0.6	5	1	2+2	0													44041	37082	4404137082	0
2020-07-29	染色体+5	38352	35.8	2	8	20.3428	5.9	5.39	24.74	8.12	0.41	16.43	0.5	10.2	0.93	3056	0.7	1	25	17	0.68	17	11	0.647059	5	1	2+2	1	1	1				1	38	6	2	2	3100		44041	38352	4404138352	0
2020-07-29	2+5	38362	24.5	1	3	22.2656		7.42	113.91	5.96	0.54	90.6	0.72	11.4	1.33	3060.87	0.69	2	10	8	0.8	8	5	0.625	5	1	1+1	1	1	1				1	40	1	1	2	3300		44041	38362	4404138362	0
2020-07-29	4+5	38363	37.7	2	3	23.4375	1.77	3.77	39.23	8.17	0.24	17.86	0.23	12.5	0.66	1639.69	0.68	1	8	7	0.875	7	3	0.428571	5	1	1+1														44041	38363	4404138363	0
2020-07-29	5	38368	36.1	2	13	22.5466	3.09	7.23		6.02	0.88	19	0.35	11.3	1.64	1354	1.05	1	11	10	0.909091	10	5	0.5	5	1	2+2	0													44041	38368	4404138368	0
2020-07-30	2+5	38375	32.5	2	1	18.902	4.95	2.57	41.77	4.7	0.21	21.47	0.21	8.3	0.64	2298.32	0.38	1	21	16	0.761905	16	6	0.375	5	1	2+2	1	1	1				1	38	6	2	2	3350		44042	38375	4404238375	0
2020-07-30	1+5	16032	28.7	2	3	22.4323	2.69				0.2	25.39	0.47	12.5	0.47	2480	1.48	1	11	7	0.636364	7	7	1	5	1	1+1	0													44042	16032	4404216032	0
2020-07-30	1+5	38401	25.2	1	2	18.6115					0.54	18.6	0.38	9	0.56	2609.79	0.57	1	13	11	0.846154	11	7	0.636364	5	1	1+1	1	0	0											44042	38401	4404238401	0
2020-07-31	1+5	38413	27.9	2	2	25.711	2.37				0.58	28.9	0.3	13.5	0.35	2464	0.47	1	12	11	0.916667	11	5	0.454545	5	1	1+1	1	1	1				1	39	5	2	1	3900		44043	38413	4404338413	0
2020-07-31	5	38420	38.9	2	2	18.8189	2.69				0.77	28	0.22	10.5	0.59	2733	0.86	1	15	8	0.533333	7	5	0.714286	5	2	1+2	0													44043	38420	4404338420	0
2020-07-31	1+5	38421	25.2	1	6	22.0386	5.91				24.86	31.85	0.53	11.7	0.61	2506.12	0.32	1	10	9	0.9	9	8	0.888889	5	1	1+2	1	1	2				2	36	6	2	1+1	2800	2700	44043	38421	4404338421	0
2020-07-31	1+5	38423	29.3	1	6	22.2063	9.89	5.37	40.49	5.16	0.29	25.37	0.28	10.6	0.34	717.45	0.21	1	16	6	0.375	6	6	1	5	1	1+1	1	1	1	1	24	4								44043	38423	4404338423	0
2020-08-01	1+5	38430	30.6	1	4	19.2277		6.96	44.98	9.52	0.53	22.75	0.52	14.5	0.26	1692	0.48	1	11	11	1	11	11	1	5	1	1+1	1	1	1				1	41	1	2	1	3500		44044	38430	4404438430	0
2020-08-03	1+2+5	38446	24.4	2	4	19.2277	8.92	4.76	43.64	8.11	0.46	17.87	0.33	8.7	0.37	4776.06	1.07	1	23	16	0.695652	16	7	0.4375	5	1	1+1	1	1	0	1	8	3								44046	38446	4404638446	0
2020-08-03	1+5	38447	24.5	2	2	19.1001	3.08	2.84	24.85	6.71				12.8	0.24	2274.73	1.19	1	9	9	1	7	5	0.714286	5	1	1+2	0													44046	38447	4404638447	0
2020-08-03	1+5	38453	31.4	1	3	18.8707		4.48	82.09	6.43	0.24	21.87	0.23	10	1.09	3524.28	0.6	1	13	11	0.846154	11	7	0.636364	5	1	1+1	1	1	1				1	33	6	1	2	3300		44046	38453	4404638453	0
2020-08-03	6	38456	33.6	1	11	22.5069	5.13	3.52	55.29	7.13	0.23	35.22	0.3	10	1.19	3069	1.23	2	20	13	0.65	12	12	1	5	1	1+1	1	1	1				1	39	3	2	1	3500		44046	38456	4404638456	0
2020-08-04	2+5	37628	28.6	1	1	23.6652					0.33	44	0.21	12.6	0.44	2324	0.41	1	18	18	1	17	11	0.647059	5	1	1+2	1	1	1				1	39	1	1	1	3630		44047	37628	4404737628	0
2020-08-04	1+5	35892	33.2	2	1	21.4844		2.9	38.79	5.67	0.09	29	0.22	10	0.2	2120	0.86	1	15	10	0.666667	10	3	0.3	5	1	1+2	0													44047	35892	4404735892	0
2020-08-05	5	38464	30.5	2	3	21.7193	3.37	3.13	37.71	9.03	0.32	28.07	0.3	8.7	0.46	2930	0.97	1	22	16	0.727273	15	14	0.933333	5	1	1+1	0													44048	38464	4404838464	0
2020-08-05	1+5	4517	32.6	2	7	28.125		3.27	25.66	9.64	0.19	39.97	0.21	14.5	0.2	1837.71	1.26	2	17	8	0.470588	8	8	1	5	1	1+1	1	1	1				1	38	3	2	1	3130		44048	4517	440484517	0
2020-08-05	1+5	30201	36.4	1	4	19.8178		4.75	20.43	7.13	0.26	19.57	0.3	9.7	0.39	5640	1.1	1	7	5	0.714286	6	6	1	5	1	1+2	0													44048	30201	4404830201	0
2020-08-06	1+5	38482	25.7	1	1	21.3382		5.81	19.45	7.64	0.65	21.61	0.28	12.7	0.76	3074.87	0.74	1	15	11	0.733333	11	9	0.818182	5	1	1+2	1	1	1				1	40	2	1	1	3100		44049	38482	4404938482	Ⅰ
2020-08-06	5	38491	25.9	1	3	19.563	3.46	6.05	24	10.31	0.22	29	0.21	12.1	0.68	1557.51	0.3	2	11	9	0.818182	10	10	1	5	1	1+1	0													44049	38491	4404938491	0
2020-08-07	1+5	38500	34	1	5	24.974	4.03				0.4	43	0.33	11.4	0.49	2754	0.81	1	10	6	0.6	6	6	1	5	1	1+1	1	1	1				1	39	4	2	1	3350		44050	38500	4405038500	0
2020-08-07	1+5	38504	36.6	2	7	21.0962	2.13				0.17	27.89	0.69	10.4	0.5	2489.3	1.22	1	7	7	1	7	7	1	5	1	2+2	0													44050	38504	4405038504	0
2020-08-10	4+5	38513	33.3	2	2	19.8347	1.33	1.77	35.58	6.8	0.21	22.7	1.93	8.9	1.04	1112.41	0.59	1	8	5	0.625	4	4	1	5	1	2+2	1	1	1				1	39	3	1	1	3500		44053	38513	4405338513	0
2020-08-10	1+5	38516	26.6	2	5	24.3418	3.88	2.37	44.26	6.81	0.44	49.46	0.24	15.5	0.66	4905.51	0.64	1	12	9	0.75	9	9	1	5	1	1+2	0													44053	38516	4405338516	0
2020-08-11	2+5	38540	30.9	1	3	21.7555					0.58	22	0.37	12.6	0.5	2614	0.65	1	21	19	0.904762	20	17	0.85	5	1	1+1	0													44054	38540	4405438540	0
2020-08-11	2+5	38544	28.6	1	2	30.1021	5.57				0.3	27.88	0.21	13.5	1.56	2938.95	0.35	1	15	9	0.6	10	10	1	5	1	1+1	0													44054	38544	4405438544	Ⅰ
2020-08-11	1+5	38552	30.5	2	8	18.6667	2.52	5.56	32.62	6.77	0.69	19	0.32	8	1.64	2633.78	0.46	1	12	12	1	11	11	1	5	1	2+2	1	1	1				1	40	0	1	1	2880		44054	38552	4405438552	0
2020-08-12	1+5	38555	30.9	2	1	21.4844	3.09	4.28	27.2	10.15	0.51	20.05	0.57	10.6	0.82	2428.84	0.59	1	10	6	0.6	6	6	1	5	2	1+1	0													44055	38555	4405538555	0
2020-08-13	5	34729	24.8	2	4	22.5827		1.5	65.97	8.7	0.18	47	0.42	9.8	0.77	2686	0.78	1	16	9	0.5625	11	11	1	5	1	1+2	1	1	1				1	40	3	2	2	3600		44056	34729	4405634729	0
2020-08-13	1+2+5	38574	41	2	5	21.0938	4.04	6.18	26.76	5.48	0.36	16.67	0.31	12.3	0.68	2345.05	0.57	1	15	9	0.6	9	8	0.888889	5	1	1+2	1	1	1				1	38	3	2	1	3800		44056	38574	4405638574	Ⅰ
2020-08-14	1+5	38585	33.5	2	3	18.6709	6.31	4.04	52.31	5.79	0.44	40.76	0.68	14.7	1.16	2285.92	0.76	1	19	14	0.736842	15	6	0.4	5	1	1+1	0													44057	38585	4405738585	Ⅱ
2020-08-15	5	38596	23.4	1	2	21.3333	2.82				0.51	65	0.48	9.2	0.51	3540.3	0.64	2	11	7	0.636364	7	5	0.714286	5	1	1+1	1	1	1				1	39	1	2	1	3500		44058	38596	4405838596	0
2020-08-15	5	38598	24.3	2	4	19.487	1.76	4.55	67.35	8.53	0.35	19	0.22	7.6	0.67	1139	0.32	2	9	8	0.888889	8	7	0.875	5	1	1+1	1	1	1				1	40	0	1	2	3650		44058	38598	4405838598	0
2020-08-15	2+5	38602	31.6	1	2	19.052	5.32	5.55	54.72	10.1				14.5	1.09	2497.03	0.58	1	21	16	0.761905	13	10	0.769231	5	1	1+1	1	1	1				1	40	3	1	2	3250		44058	38602	4405838602	Ⅰ
2020-08-17	1+3+5	38608	33.3	2	3	20.7008	4.62				0.28	34.36	0.31	12	0.7	2010.33	0.41	1	15	12	0.8	14	12	0.857143	5	1	1+1	1	1	1				1	39	3	2	2	3650		44060	38608	4406038608	Ⅰ
2020-08-17	1+5	37069	25.8	2	1	19.4363					0.26	38	0.41	7.3	0.37	2118.3	0.32	1	9	9	1	9	9	1	5	1	1+2	0													44060	37069	4406037069	0
2020-08-19	5	38649	28.5	1	5	19.9219		2.97	31.98	7.44	0.36	37.25	0.33	12.4	0.41	1423.91	0.86	2	11	8	0.727273	9	7	0.777778	5	1	1+2	1	1	1				1	40	3	1	1	3722		44062	38649	4406238649	0
2020-08-19	5	38651	30.8	2	2	24.8358	4.32	5.23	21.11	6.29	1.09	47.17	0.37	6.8	4.89	4479.7	1.05	2	9	6	0.666667	6	5	0.833333	5	1	1+2	0													44062	38651	4406238651	0
2020-08-21	1+5	38690	29.7	1	2	17.9982	5.39							17.8	0.57	1259.06	0.79	1	11	7	0.636364	9	8	0.888889	5	1	1+2	1	1	1				1	39	1	1	1	3300		44064	38690	4406438690	0
2020-08-24	5	38735	30.9	1	6	16.609	2	5.91	89.32	7.11	0.65	25.57	1.05	9	0.96	2093.28	0.52	2	15	11	0.733333	12	12	1	5	1	1+2	0													44067	38735	4406738735	0
2020-08-27	1+5	38797	29.9	1	5	16.845	3.21	4.62	69.54	9.01	0.52	23.7	0.42	14.6	0.54	2083.77	0.69	1	13	8	0.615385	8	6	0.75	5	1	1+1	1	1	1				1	38	4	1	1	2900		44070	38797	4407038797	0
2020-08-31	5	38851	31	2	2	20.5688	7.06				0.58	41	0.58	11.2	1	1888	0.64	1	9	5	0.555556	5	3	0.6	5	1	1+2	0													44074	38851	4407438851	0
2020-09-01	1+5	38879	26.2	1	6	19.1467								10.4	1.18	3591.94	1.28	1	16	6	0.375	6	6	1	5	1	1+1	1	1	1				1	38	3	1	1	3450		44075	38879	4407538879	0
2020-09-02	5	35363	27.8	2	1	18.3594		3.23	39.54	7.14	0.71	18.68	0.44	13	0.7	1009.8	0.64	1	8	5	0.625	6	3	0.5	5	1	1+1	0													44076	35363	4407635363	0
2020-09-02	1+2+5	38904	27.6	2	3	27.6817	6.62				0.47	23.37	0.91	7.8	0.55	1763.2	0.52	1	13	9	0.692308	10	8	0.8	5	1	1+1	0													44076	38904	4407638904	0
2020-09-03	1+5	38910	32.2	2	1	23.7253	5.81	5.73	1115.03	7.98				12.2	1.21	4513.8	1.01	1	22	19	0.863636	21	18	0.857143	5	1	1+1	0													44077	38910	4407738910	0
2020-09-04	1+5	38932	33	2	2	25.7117	4.86							10.1	0.78	2034.3	0.62	1	19	15	0.789474	17	16	0.941176	5	1	1+1	0													44078	38932	4407838932	0
2020-09-05	5	36926	34.1	1	5	17.8565	4.84	6.13	38.95	4.87	0.52	38.5	0.42	9.9	0.68	2592.1		1	17	15	0.882353	16	15	0.9375	5	1	1+1	1	1	1				1	38	0	1	2	3300		44079	36926	4407936926	0
2020-09-07	5	38947	26.4	1	4	25.1532	5.2				0.15	27.99	0.36	11.8	0.41	3257.6	1.16	1	10	9	0.9	9	8	0.888889	5	2	1+1	1	1	1				1	28	0	1	1	1250		44081	38947	4408138947	0
2020-09-08	5	38970	39.1	2	4	20.83	3.02	3.72	41.63	8.12	0.28	23.02	0.37	12.7	0.35	2544.8	1.21	1	19	16	0.842105	16	12	0.75	5	1	1+1	0													44082	38970	4408238970	0
2020-09-08	2+5	38980	27	2	5	30.385					0.19	29.22	0.7	10.8	0.14	1010.2	0.6	2	21	12	0.571429	12	7	0.583333	5	1	1+1	1	1	1				1	39	2	2	1	4250		44082	38980	4408238980	0
2020-09-10	5	39006	38.3	2	4	18.2222	3.58	1.96	58.7	8.14	0.11	3.092	0.46	7.1	0.28	2531.7	1.16	1	13	9	0.692308	9	7	0.777778	5	1	1+2	1	1	1				1	39	3	2	2	3100		44084	39006	4408439006	0
2020-09-11	5	37775	30.4	2	1	21.3675	3.75				0.34	15.53	0.52	8.2	0.59	3059.6	1.1	1	33	18	0.545455	19	18	0.947368	5	1	1+2	1	1	1				1	31	1	2	1	1630		44085	37775	4408537775	0
2020-09-11	1+5	39027	31.3	2	4	25.7778					0.3	25.21	0.59	8.1	0.18	1237.1	0.29	1	8	4	0.5	4	4	1	5	1	1+2	0													44085	39027	4408539027	0
2020-09-11	2+5	39029	31.4	1	6	27.0051	15.7	8.35	34.78	4.84	0.5	36.36	0.36	12.5	0.82	4636.5	0.7	1	20	16	0.8	16	13	0.8125	5	1	1+2	1	1	1				1	39	3	1	1	3450		44085	39029	4408539029	0
2020-09-11	1+2+5	39032	28.4	1	2	25.1559	6.47	3.1	28.96	7.66	0.43	34	0.39	15.5	0.45	3667.2	0.5	1	26	15	0.576923	15	10	0.666667	5	1	1+1	0													44085	39032	4408539032	0
2020-09-14	3+5	39062	26.5	1	8	22.0386		4.52	34.92	9.11	0.36	37.5	0.73	13.7	0.44	1090.6	1.08	1	13	10	0.769231	9	9	1	5	1	1+2	1	1	1				1	39	1	2	2	3250		44088	39062	4408839062	0
2020-09-16	1+2+5	39088	30.6	1	9	25.3906	17.3	14.46	60.16	7.56	0.99	48.7	0.35	10	1.67	4033	0.44	1	29	18	0.62069	19	17	0.894737	5	1	1+1	1	1	0	1	8	0								44090	39088	4409039088	0
2020-09-18	5	39121	25.3	2	3	22.0317	4.15	2.74	43.08	4.27	0.4	12.2	0.62	7.2	0.26	2578.4	0.74	2	16	9	0.5625	10	10	1	5	1	1+1	0													44092	39121	4409239121	0
2020-09-18	5	17447	36.2	2	5	31.5537		1.48	36.25	5.97	0.08	24.8	0.42	14.2	0.07	1096.1	0.55	1	11	9	0.818182	9	8	0.888889	5	1	1+1	1	1	1				1	38	3	2	1	3550		44092	17447	4409217447	0
2020-09-18	1+5	39126	26.9	1	4	21.6441		3.13	40.19	8.45	0.18	23.4	0.51	11.6				1	13	13	1	13	9	0.692308	5	1	1+1	0													44092	39126	4409239126	0
2020-09-21	5	39162	21.6	1	3	24.3418		5.81	50.58	4.61	0.45	32.4	0.23	11.3	0.57	1948.4	0.49	1	11	9	0.818182	9	8	0.888889	5	1	1+1	1	1	1				1	38	5	1	1	3600		44095	39162	4409539162	0
2020-09-22	5	39171	33	2	1	22.96	1.52	2.26	25.3	9.17	0.61	24.4	0.88	8.8	0.93	1598	1.15	1	7	6	0.857143	5	5	1	5	1	1+2	0													44096	39171	4409639171	0
2020-09-22	5	39174	30	1	3	18	3.23	8.24	43.75	8.83	0.73	14	0.46	14.8	1.57	1778	0.99	1	12	11	0.916667	11	5	0.454545	5	1	2+2	1	1	1				1	38	5	1	2	2870		44096	39174	4409639174	0
2020-09-22	5	39181	23	1	2	19.36	4.02	4.58	63.65	7.29	0.22	11.8	0.21	12.5	0.23	885.1	0.63	2	18	12	0.666667	12	9	0.75	5	1	1+1	0													44096	39181	4409639181	0
2020-09-23	4+5	39189	33	2	8	18.6667	1.6	4.78	60.03	8.74	0.48	16.8	0.41	10.5	0.57	2732	0.75	1	9	8	0.888889	7	7	1	5	1	1+1	1	1	1	1	9	6								44097	39189	4409739189	0
2020-09-24	1+5	39196	35	1	3	17.94	1.36	5.15	46.3	8.24	0.37	32	0.78	7.3	0.27	1356	0.95	1	7	5	0.714286	6	4	0.666667	5	1	1+1	0													44098	39196	4409839196	0
2020-09-24	1+2+5	39199	26	1	4	21.0962	8.65				0.34	23.8	0.57	9	0.47	1207	0.38	1	11	7	0.636364	7	5	0.714286	5	1	1+2	1	1	1				1	38	4	1	1	3009		44098	39199	4409839199	0
2020-09-24	2+5	39204	29	2	2	25.2363	3.88	5.72	82.9	8.19	0.32	40.8	0.6	8.5	0.55	1321.4	0.51	1	16	13	0.8125	13	11	0.846154	5	1	1+1	0													44098	39204	4409839204	0
2020-09-25	1+2+5	39206	26	1	6	26.84	6.08	9.38	46.49	4.1	0.13	24.3	1.06	10.2	0.14	2797	0.8	1	21	15	0.714286	16	10	0.625	5	1	1+1	0													44099	39206	4409939206	0
2020-09-25	4+5	39211	31	2	1	23.1247	2.79	3.56	47.74	9.05	0.15	27.2	1.04	12.7	0.31	1766.6	0.66	1	9	9	1	9	9	1	5	1	1+1	0													44099	39211	4409939211	0
2020-09-25	2	39224	36	2	4	24.6548	6.34	1.63	44.69	4.59	0.29	28.4	0.33	11.8	0.34	2322.6	1.01	1	12	11	0.916667	11	8	0.727273	5	2	1+1	1	2	2				2	35	5	2	2+2	2700	2500	44099	39224	4409939224	0
2020-09-26	5	39230	30	1	4	19.8413	3.32				0.51	32.2	0.58	13.7	0.12	2133.5	0.74	2	18	12	0.666667	11	10	0.909091	5	1	1+1	1	1	1				1	39	0	2	2	3350		44100	39230	4410039230	0
2020-09-28	1+2+5	39241	23	1	2	19.96		3.21	76.7	6.41	0.43	21.5	0.21	8.7	0.23	3136	0.4	1	22	18	0.818182	19	14	0.736842	5	1	1+1	0													44102	39241	4410239241	0
2020-09-28	1+5	39245	36	2	2	20					0.61	23.7	0.52	9.4	0.78	1970	0.92	1	9	7	0.777778	7	6	0.857143	5	1	1+1	1	1	1				1	38	3	2	1	3300		44102	39245	4410239245	0
2020-09-29	1+5	39255	32	1	6	34.049	2.76	2.51	46.24	5.92	0.2	41.3	0.61	11.7	0.63	1429	0.9	1	9	3	0.333333	4	4	1	5	1	1+1	1	1	1				1	39	0	2	1	3300		44103	39255	4410339255	0
2020-09-29	1+5	39257	26	1	2	24.974	6.64	7.77	31.26	7.32	0.29	26	0.25	9.5	0.61	2107.3	0.55	1	21	18	0.857143	18	15	0.833333	5	1	1+2	0													44103	39257	4410339257	0
2020-09-29	5	39258	31	1	4	20.8117	3.72	5.11	41.15	5.74	1.29	17.1	0.44	10.6	0.63	2364.5	0.76	1	16	9	0.5625	8	8	1	5	1	1+2	0													44103	39258	4410339258	0
2020-09-29	5	39263	39	2	5	18.9619	4.63	3.23	23.46	4.14	0.36	21.4	0.39	11	0.66	4542.5	1.17	1	16	16	1	15	15	1	5	1	1+1	1	1	0	1	8	6								44103	39263	4410339263	0
2020-09-29	3+5	39264	27	2	6	24.974		2.69	38.57	6.71	0.24	62.2	0.78	10	0.39	2238.6	0.87	2	14	10	0.714286	10	10	1	5	1	1+1	1	1	1				1	40	1	2	1	2800		44103	39264	4410339264	0
2020-09-29	5	37230	38	2	2	21.77	2.31				0	0	0	12.1	0.21	2583.8	1.32	2	15	10	0.666667	10	6	0.6	5	1	2+2	0													44103	37230	4410337230	0
2020-09-30	1+5	39279	34	1	10	16.65	2.32				0.53	16.6	0.37	10.7	0.41	3034	1.56	1	12	8	0.666667	8	4	0.5	5	1	1+1	0													44104	39279	4410439279	0
2020-09-30	2+5	39285	29	1	3	25.8645	14.62				0.38	28	0.28	12.7	0.56	1745	0.82	1	17	14	0.823529	15	8	0.533333	5	1	1+1	0													44104	39285	4410439285	0
